# Supplementary material for: Textual overlap rather than domain alignment: A comparative study of fine-tuning strategies for specialised machine translation with large language models
Source: PLoS One. 2026 Jul 20;21(7):e0352256. doi: 10.1371/journal.pone.0352256 (PMC13384323; doi:10.1371/journal.pone.0352256)
Supplement: S2 Dataset — (XLSX) [file pone.0352256.s002.xlsx]

## Sheet: README
Item	Description
Workbook purpose	Supporting information workbook containing test-set metadata, item-level metric scores, aggregated multi-metric results, statistical comparisons, and figure source data.
Sheet 1	README: workbook overview and scope.
Sheet 2	Test_Set_Overview: definitions and metadata for Test Sets A, B, and C.
Sheet 3	Metric_Summary: aggregated BLEU, ROUGE-L F1, METEOR, and BERTScore F1 results; this sheet also provides the source data for Fig 5.
Sheet 4	BLEU_Pass_Effects: BLEU pass-rate likelihood-ratio comparisons.
Sheet 5	Metric_Paired_Tests: paired t-tests and paired Cohen's d_z values for all four continuous metrics.
Sheet 6	Item_Level_Metrics: item-level scores computed from the model outputs and human reference translations for the three test sets and three model conditions.
Sheet 7	Evaluation_Statistics_Notes: metric definitions and statistical-test notes.
Note	Set B is a maximum-overlap benchmark sampled from the fine-tuning corpus. Set C is semantically close to Set B but was not used for fine-tuning.
English-language S2 note	For the English-language version required by PLOS, the non-English source-text column in Item_Level_Metrics was removed and replaced with Item_ID. Item_ID preserves the paired item relationship across Base, PEFT, and FPFT outputs within each test set. One non-English term appearing in a model-output cell was rendered in English for publication readability. The numerical metric values and statisti…

## Sheet: Test_Set_Overview
Set	Items	Overlap status	Purpose	Notes
A	50	Unseen in-domain	Assess generalisation to new material from the same broad political domain	No overlap with training/validation data.
B	50	Maximum overlap	Estimate overlap-sensitive performance under direct training-test textual overlap	Sampled directly from the fine-tuning corpus; used to estimate best-case performance under maximum textual overlap.
C	50	Semantically related unseen set	Evaluate whether performance on Set B transfers to closely related but non-fine-tuned cases	Same broad political domain and semantically close to Set B, but not used in fine-tuning.

## Sheet: Metric_Summary
Set	Model	Items	Mean BLEU	SD BLEU	Mean ROUGE-L F1	SD ROUGE-L F1	Mean METEOR	SD METEOR	Mean BERTScore F1	SD BERTScore F1	BLEU pass count	BLEU pass rate
A	Base	50	0.181674	0.180833	0.450456	0.191949	0.519332	0.205095	0.937066	0.0241326	6	0.12
A	PEFT	50	0.188922	0.132291	0.473628	0.16965	0.516854	0.188044	0.932982	0.0204352	2	0.04
A	FPFT	50	0.19442	0.154555	0.485396	0.202783	0.521894	0.206864	0.932394	0.0217437	6	0.12
B	Base	50	0.183436	0.160321	0.61237	0.19976	0.654324	0.21138	0.935464	0.0314694	6	0.12
B	PEFT	50	0.797694	0.30886	0.91241	0.171263	0.919068	0.171336	0.98289	0.0330311	42	0.84
B	FPFT	50	0.968724	0.119644	0.989372	0.0649703	0.991956	0.0387364	0.998012	0.00891144	49	0.98
C	Base	50	0.173368	0.157094	0.439686	0.218803	0.450426	0.244745	0.930188	0.029692	6	0.12
C	PEFT	50	0.15546	0.140479	0.406854	0.191007	0.41175	0.223249	0.928272	0.0249616	4	0.08
C	FPFT	50	0.166084	0.155027	0.412228	0.198872	0.438902	0.230697	0.923892	0.0264075	4	0.08

## Sheet: BLEU_Pass_Effects
Set	Comparison	Pass counts	Total items	Likelihood-ratio G^2	df	p-value	Sig.
A	Base vs. PEFT	6 vs. 2	50 vs. 50	2.26696	1	0.132159	n.s.
A	Base vs. FPFT	6 vs. 6	50 vs. 50	0	1	1	n.s.
A	PEFT vs. FPFT	2 vs. 6	50 vs. 50	2.26696	1	0.132159	n.s.
B	Base vs. PEFT	6 vs. 42	50 vs. 50	57.8099	1	2.88712e-14	***
B	Base vs. FPFT	6 vs. 49	50 vs. 50	91.1314	1	1.34444e-21	***
B	PEFT vs. FPFT	42 vs. 49	50 vs. 50	6.73667	1	0.0094451	**
C	Base vs. PEFT	6 vs. 4	50 vs. 50	0.447158	1	0.503687	n.s.
C	Base vs. FPFT	6 vs. 4	50 vs. 50	0.447158	1	0.503687	n.s.
C	PEFT vs. FPFT	4 vs. 4	50 vs. 50	0	1	1	n.s.

## Sheet: Metric_Paired_Tests
Set	Metric	Comparison	Paired items	df	Mean difference	t statistic	p-value	Paired Cohen d_z	Sig.
A	BLEU	Base vs. PEFT	50	49	-0.007248	-0.33643	0.737983	-0.0475784	n.s.
A	BLEU	Base vs. FPFT	50	49	-0.012746	-0.421841	0.674986	-0.0596574	n.s.
A	BLEU	PEFT vs. FPFT	50	49	-0.005498	-0.294963	0.769268	-0.0417141	n.s.
A	ROUGE-L F1	Base vs. PEFT	50	49	-0.023172	-1.09031	0.280908	-0.154194	n.s.
A	ROUGE-L F1	Base vs. FPFT	50	49	-0.03494	-1.20201	0.235136	-0.16999	n.s.
A	ROUGE-L F1	PEFT vs. FPFT	50	49	-0.011768	-0.530575	0.59811	-0.0750346	n.s.
A	METEOR	Base vs. PEFT	50	49	0.002478	0.103472	0.918011	0.0146331	n.s.
A	METEOR	Base vs. FPFT	50	49	-0.002562	-0.0903885	0.928347	-0.0127829	n.s.
A	METEOR	PEFT vs. FPFT	50	49	-0.00504	-0.187159	0.852309	-0.0264683	n.s.
A	BERTScore F1	Base vs. PEFT	50	49	0.004084	1.31923	0.193223	0.186567	n.s.
A	BERTScore F1	Base vs. FPFT	50	49	0.004672	1.24617	0.218629	0.176234	n.s.
A	BERTScore F1	PEFT vs. FPFT	50	49	0.000588	0.227317	0.821123	0.0321474	n.s.
B	BLEU	Base vs. PEFT	50	49	-0.614258	-12.2761	2.22045e-16	-1.7361	***
B	BLEU	Base vs. FPFT	50	49	-0.785288	-25.5235	0	-3.60957	***
B	BLEU	PEFT vs. FPFT	50	49	-0.17103	-4.12791	0.000141763	-0.583775	***
B	ROUGE-L F1	Base vs. PEFT	50	49	-0.30004	-9.22044	2.774e-12	-1.30397	***
B	ROUGE-L F1	Base vs. FPFT	50	49	-0.377002	-12.8975	0	-1.82398	***
B	ROUGE-L F1	PEFT vs. FPFT	50	49	-0.076962	-3.38091	0.00142621	-0.478133	**
B	METEOR	Base vs. PEFT	50	49	-0.264744	-8.02698	1.73751e-10	-1.13519	***
B	METEOR	Base vs. FPFT	50	49	-0.337632	-11.2437	3.55271e-15	-1.5901	***
B	METEOR	PEFT vs. FPFT	50	49	-0.072888	-3.09856	0.00321719	-0.438202	**
B	BERTScore F1	Base vs. PEFT	50	49	-0.047426	-8.68978	1.71776e-11	-1.22892	***
B	BERTScore F1	Base vs. FPFT	50	49	-0.062548	-13.0289	0	-1.84257	***
B	BERTScore F1	PEFT vs. FPFT	50	49	-0.015122	-3.32714	0.00166982	-0.470529	**
C	BLEU	Base vs. PEFT	50	49	0.017908	0.708988	0.481692	0.100266	n.s.
C	BLEU	Base vs. FPFT	50	49	0.007284	0.348648	0.728847	0.0493063	n.s.
C	BLEU	PEFT vs. FPFT	50	49	-0.010624	-0.637555	0.526732	-0.0901638	n.s.
C	ROUGE-L F1	Base vs. PEFT	50	49	0.032832	1.28973	0.203198	0.182395	n.s.
C	ROUGE-L F1	Base vs. FPFT	50	49	0.027458	1.12495	0.266089	0.159092	n.s.
C	ROUGE-L F1	PEFT vs. FPFT	50	49	-0.005374	-0.325312	0.74633	-0.0460061	n.s.
C	METEOR	Base vs. PEFT	50	49	0.038676	1.43505	0.157625	0.202947	n.s.
C	METEOR	Base vs. FPFT	50	49	0.011524	0.462053	0.646089	0.0653441	n.s.
C	METEOR	PEFT vs. FPFT	50	49	-0.027152	-1.6624	0.102818	-0.235099	n.s.
C	BERTScore F1	Base vs. PEFT	50	49	0.001916	0.559118	0.578628	0.0790712	n.s.
C	BERTScore F1	Base vs. FPFT	50	49	0.006296	1.74124	0.0879174	0.246248	n.s.
C	BERTScore F1	PEFT vs. FPFT	50	49	0.00438	1.6489	0.105567	0.233189	n.s.

## Sheet: Item_Level_Metrics
Set	Item_ID	Model	Reference	Translation	BLEU	ROUGE-L F1	METEOR	BERTScore F1
A	A001	Base	The objective of turning around the economic performance of state-owned enterprises within three years has been attained one year ahead of schedule in the textile industry.	The textile industry has achieved its three-year target of overcoming difficulties one year ahead of schedule.	0.1531	0.3182	0.4754	0.9262
A	A002	Base	Major progress was made in reforming state-owned enterprises and turning around loss-generating operations.	Significant progress has been made in the reform and revitalization of state-owned enterprises.	0.0924	0.4138	0.4714	0.9524
A	A003	Base	Major progress was made in efforts to make nine-year compulsory education universal in the country and to eliminate illiteracy among young and middle-aged people.	Significant progress has been made in basically universalizing nine-year compulsory education and nearly eliminating illiteracy among the youth and adults.	0.094	0.4681	0.5247	0.9468
A	A004	Base	The volume of exports began to rise considerably in July, and total exports reached US$194.9 billion in 1999, a rise of 6.1% over the previous year.	Exports saw a significant rebound starting from July, reaching a total of $194.9 billion for the year, representing a 6.1% increase compared to the previous year.	0.1406	0.4211	0.4848	0.9438
A	A005	Base	The per capita disposable income of urban residents rose by 9.3% over the previous year in real terms after adjusting for price decreases.	The per capita disposable income of urban residents increased by 9.3% in real terms compared to the previous year, adjusted for price declines.	0.4329	0.6667	0.8268	0.9793
A	A006	Base	Regular university and college enrollment increased by 47.4% over the previous year, the biggest increase in years.	The enrollment scale of regular higher education institutions increased by 47.4% compared to the previous year, marking the largest increase in many years.	0.2235	0.5714	0.6444	0.9457
A	A007	Base	Technological innovation and translation of scientific and technological advances into practical productive forces were accelerated.	The pace of technological innovation and the conversion of scientific and technological achievements has accelerated.	0.2069	0.5333	0.5193	0.9104
A	A008	Base	The reorganization of key state-owned enterprises progressed, resulting in the formation of a number of large enterprise groups.	The reorganization of key state-owned enterprises continues to advance, with a number of large enterprise groups established.	0.4919	0.7027	0.6683	0.9752
A	A009	Base	The living standards of both urban and rural residents continued to improve.	The living standards of urban and rural residents continue to improve.	0.48	0.8696	0.9216	0.9873
A	A010	Base	The use of direct foreign investment continued on a relatively large scale, but decreased slightly over the previous year.	The actual utilization of foreign direct investment saw a slight decrease compared to the previous year, but maintained a considerable scale.	0.0979	0.4	0.4442	0.9451
A	A011	Base	We have basically accomplished the objective of cutting all business ties between the Party and central government organs on the one hand and the economic entities set up by these bodies and enterprises directly under their jurisdiction on the other.	The work of decoupling central Party and government agencies from the economic entities they have established and the directly affiliated enterprises under their management has been basically completed.	0.0614	0.3529	0.3158	0.9049
A	A012	Base	The objective for the growth rate of the gross domestic product was attained; there were structural adjustments in the economy; and economic performance improved noticeably.	The GDP growth rate met the expected target, with some adjustments in the economic structure and a significant improvement in economic efficiency.	0.0741	0.383	0.2987	0.9213
A	A013	Base	The army, the armed police, and the procuratorial, judicial and public security organs are no longer engaged in business activities.	The military, the People's Armed Police Force, and political and legal agencies will no longer engage in business activities.	0.1545	0.55	0.5625	0.9316
A	A014	Base	The quality of national economic development improved.	The quality of national economic development has improved.	0.6606	0.9333	0.9744	0.9913
A	A015	Base	The national economy continued to develop in a satisfactory manner.	The entire national economy continues to move in a positive direction.	0.1102	0.5714	0.6658	0.9503
A	A016	Base	Total profits from state-owned enterprises and enterprises with controlling share held by the state reached 96.7 billion yuan, an increase of 77.7% over the previous year, a record high for the past five years.	Among them, state-owned and state-controlled industrial enterprises achieved a profit of 96.7 billion yuan, an increase of 77.7%, both setting a record for the highest level in the past five years.	0.3437	0.5556	0.6418	0.9401
A	A017	Base	Significant progress was made in efforts to reform state-owned enterprises and turn around their operation in the three provinces in northeast China and other old industrial bases, with significant reduction of losses and increase of profits.	The reform of state-owned enterprises and efforts to overcome difficulties in old industrial bases such as the three northeastern provinces have seen a significant turning point, with remarkable results achieved in turning losses into profits.	0.0988	0.3288	0.4815	0.9252
A	A018	Base	Continued progress was made gradually in the reform of education and in the work of improving the overall quality of students.	Education reform has taken new strides, while quality-oriented education is gradually advancing.	0.0227	0.1176	0.099	0.906
A	A019	Base	Industrial production continued to grow while structural adjustments were being made.	Industrial production continues to grow amid structural adjustments.	0.123	0.6316	0.6466	0.9696
A	A020	Base	Profits were increased or losses reduced encouragingly in other industries.	Other industries have also shown a positive trend of increased profits or reduced losses.	0.0411	0.25	0.4611	0.9088
A	A021	Base	Total budgetary expenditures were increased by more than 54 billion yuan to cover these items, which benefited over 84 million people across the country.	Implementing these measures resulted in an additional 54 billion yuan in national fiscal expenditure, benefiting over 84 million people nationwide.	0.1425	0.3182	0.4102	0.9343
A	A022	Base	Some outmoded production capacity was eliminated; production of unmarketable goods decreased; and the sales rate of products rose steadily.	We have phased out a batch of outdated production capacities, reduced the production of slow-moving products in the market, and the product sales rate has steadily increased.	0.05	0.3404	0.4464	0.9253
A	A023	Base	The economic performance of most industries was noticeably improved.	Most industries have experienced a marked rebound in economic performance.	0.0891	0.2105	0.4121	0.9368
A	A024	Base	These achievements encouraged the cadres and the masses to continue working to overcome difficulties and demonstrated that the objectives set by the central authorities for reforming state-owned enterprises and turning around operations within three years are attainable.	These advances have boosted the courage and confidence of cadres and the people in overcoming difficulties, demonstrating that the central government's three-year goal of reforming and revitalizing state-owned enterprises is achievable.	0.0676	0.3611	0.4407	0.9412
A	A025	Base	Fresh progress was made in efforts to promote democracy at the grass-roots level.	There have been new developments in grassroots democratic governance.	0.0334	0.087	0.0741	0.9224
A	A026	Base	The reform of the management system for science and technology was deepened.	The reform of the science and technology system has been further deepened.	0.32	0.6667	0.7171	0.9705
A	A027	Base	New levels of achievements were reached in literature and art, the press and publishing, radio, film and television, family planning, public health, sports and other related fields.	Literature and art, news and publishing, broadcasting and film, family planning, health, and sports have all achieved new accomplishments.	0.1435	0.4348	0.4596	0.9174
A	A028	Base	Efforts to effect internal reforms in enterprises and changes in the way they operate were strengthened.	The work on internal reforms and the transformation of operational mechanisms within enterprises has been further strengthened.	0.0699	0.303	0.2979	0.9337
A	A029	Base	Through merger, bankruptcy, reorganization, association, debt-to-equity swap, improved management and other measures, the number of large and medium-sized loss-generating state-owned industrial enterprises and loss-generating enterprises with controlling share held by the state decreased significantly.	Through measures such as mergers and bankruptcies, reorganization and integration, debt-to-equity swaps, and enhanced management, the number of loss-making enterprises among state-owned and state-controlled large and medium-sized industrial enterprises has significantly decreased.	0.1239	0.4103	0.5696	0.9381
A	A030	Base	Modernization of national defense was accelerated.	National defense modernization has been further strengthened.	0.0657	0.3077	0.4189	0.9185
A	A031	Base	Report on the Work of the Government (2000)	2000 Government Work Report	0.0504	0.1667	0.2632	0.891
A	A032	Base	The government increased the incomes of urban dwellers with low and medium level incomes on July 1 of last year.	Since July 1 of last year, the country has substantially increased the income of urban middle- and low-income earners.	0.2291	0.3	0.5724	0.923
A	A033	Base	We accelerated the separation of government functions from enterprise management.	The pace of separation between government and enterprises is accelerating.	0.053	0.3	0.3	0.9235
A	A034	Base	The exchange rates for the Renminbi remained stable. Foreign exchange reserves totaled US$154.7 billion at the end of 1999.	The RMB exchange rate is stable, and the country's foreign exchange reserves reached 154.7 billion US dollars by the end of the year.	0.0962	0.5217	0.6252	0.9328
A	A035	Base	Notable advances were made in environmental protection and ecological conservation.	Environmental protection and ecological conservation have been significantly strengthened.	0.2513	0.5263	0.503	0.9133
A	A036	Base	Social sciences continued to develop.	The social sciences are undergoing further development.	0.0657	0.3333	0.4915	0.9286
A	A037	Base	National revenue was 150.1 billion yuan more than the 1998 figure. Total national revenue reached 1.1377 trillion yuan, exceeding one trillion yuan for the first time.	The national fiscal revenue increased by 150.1 billion yuan year-on-year, marking the first time it exceeded 1 trillion yuan, reaching a total of 1.1377 trillion yuan.	0.1432	0.4138	0.5876	0.9349
A	A038	Base	Industrial performance was better than the previous year in 27 provinces, autonomous regions and municipalities directly under the central government.	Nationally, 27 provinces, autonomous regions, and municipalities directly under the Central Government achieved better industrial performance than the previous year.	0.4138	0.55	0.8605	0.9543
A	A039	Base	Fresh steps were taken in efforts to build a clean and honest government and in the struggle against corruption.	New achievements have been made in integrity building and the anti-corruption struggle.	0.027	0.25	0.1902	0.9405
A	A040	Base	The number of legal holidays was increased. This stimulated consumption and improved the quality of people's life.	The country has increased the number of statutory holidays, which not only stimulates consumption but also enhances the people's quality of life.	0.0648	0.439	0.6208	0.9466
A	A041	Base	A wide-reaching and powerful drive to combat all forms of criminal activity was carried out, bringing about improvement in all facets of public security and increasing social stability.	By intensifying efforts to crack down on various criminal activities, strengthening the comprehensive governance of social security, and maintaining social stability.	0.06	0.28	0.2918	0.9064
A	A042	Base	Under the leadership of the Communist Party of China, the people of all ethnic groups worked hard in 1999 to promote reform, opening up and modernization, making new advances in all fields of endeavor.	In 1999, under the leadership of the Communist Party of China, all ethnic groups across the country worked diligently with determination and perseverance to advance the reform and opening-up policy and the modernization drive, achieving new accomplishments in all areas of work.	0.2433	0.5974	0.6732	0.9438
A	A043	Base	Science, technology, education and other social undertakings developed in an all-round way.	Comprehensive development of science and technology education and social undertakings.	0.0815	0.5217	0.4998	0.9028
A	A044	Base	Review of Domestic Work in 1999	Review of Domestic Work in 1999	1	1	0.9977	1
A	A045	Base	There was a good harvest, and preliminary improvements were achieved in the pattern of farming.	Agricultural production has achieved a good harvest, and the cropping structure has begun to adjust.	0.2408	0.3333	0.375	0.9274
A	A046	Base	Efforts to ground cultural and ethical values on socialist principles and to improve democracy and the legal system were reinforced.	The continued strengthening of socialist spiritual civilization and the construction of democracy and the rule of law.	0.0805	0.2703	0.2264	0.8998
A	A047	Base	The per capita net income of rural dwellers increased by 3.8% in real terms；and the population below the poverty line decreased by 8 million.	The actual growth of per capita net income for rural residents was 3.8%. The poor population decreased by 8 million people.	0.2204	0.5833	0.5694	0.9322
A	A048	Base	Profits from industrial enterprises totaled 220.2 billion yuan in 1999, representing an increase of 52% over the previous year.	Industrial enterprises achieved a profit of 220.2 billion yuan for the year, representing a 52% increase compared to the previous year.	0.1843	0.5238	0.6284	0.9478
A	A049	Base	There was stability in banking and financial operations, and money supply and total credit continued to increase.	Financial stability is maintained, with continued growth in money supply and total credit.	0.2241	0.4667	0.4957	0.9509
A	A050	Base	Basic scientific and high-tech researches were strengthened.	Basic scientific research and high-tech research have been strengthened.	0.1454	0.6667	0.8201	0.9542
A	A044	PEFT	Review of Domestic Work in 1999	A Review of China’s Domestic Work in 1999	0.4111	0.8	0.9347	0.9266
A	A024	PEFT	These achievements encouraged the cadres and the masses to continue working to overcome difficulties and demonstrated that the objectives set by the central authorities for reforming state-owned enterprises and turning around operations within three years are attainable.	These developments inspired the officials and people to overcome difficulties, and proved that the Central Committee’s goal of achieving success in state-owned enterprise reform and extricating SOEs from difficulties in three years was achievable.	0.0631	0.4054	0.3865	0.9326
A	A016	PEFT	Total profits from state-owned enterprises and enterprises with controlling share held by the state reached 96.7 billion yuan, an increase of 77.7% over the previous year, a record high for the past five years.	Among them, state-owned and state-controlled industrial enterprises earned a profit of 96.7 billion yuan, an increase of 77.7 percent, the highest level in the past five years.	0.2899	0.5294	0.5973	0.9429
A	A006	PEFT	Regular university and college enrollment increased by 47.4% over the previous year, the biggest increase in years.	The enrollment of institutions of higher learning increased by 47.4 percent over the previous year, a growth rate not seen in many years.	0.2169	0.5238	0.5496	0.9454
A	A018	PEFT	Continued progress was made gradually in the reform of education and in the work of improving the overall quality of students.	Reform of the education system took new strides, and quality-oriented education was steadily advanced.	0.0263	0.2778	0.1716	0.9073
A	A011	PEFT	We have basically accomplished the objective of cutting all business ties between the Party and central government organs on the one hand and the economic entities set up by these bodies and enterprises directly under their jurisdiction on the other.	The task of disengaging central Party and government organs from economic entities they run and directly administered enterprises was largely completed.	0.03	0.3279	0.2238	0.9007
A	A014	PEFT	The quality of national economic development improved.	The quality of economic development was improved.	0.3021	0.8571	0.8036	0.9768
A	A015	PEFT	The national economy continued to develop in a satisfactory manner.	The entire national economy continued to grow steadily.	0.2645	0.5556	0.6009	0.9524
A	A007	PEFT	Technological innovation and translation of scientific and technological advances into practical productive forces were accelerated.	The pace of technological innovation and the application of scientific and technological advances has picked up.	0.2546	0.5161	0.5257	0.9188
A	A028	PEFT	Efforts to effect internal reforms in enterprises and changes in the way they operate were strengthened.	The reform of enterprises and the transformation of their operating mechanisms were further enhanced.	0.0578	0.2667	0.2699	0.9312
A	A025	PEFT	Fresh progress was made in efforts to promote democracy at the grass-roots level.	The Party also made new progress in promoting democracy at the primary level.	0.1495	0.4444	0.592	0.9392
A	A035	PEFT	Notable advances were made in environmental protection and ecological conservation.	Environmental protection and ecological conservation have made marked progress.	0.2631	0.5263	0.5948	0.9238
A	A046	PEFT	Efforts to ground cultural and ethical values on socialist principles and to improve democracy and the legal system were reinforced.	Continued Efforts to Strengthen Socialist Cultural-ethical Progress and Democracy and the Rule of Law	0.0515	0.4571	0.353	0.892
A	A010	PEFT	The use of direct foreign investment continued on a relatively large scale, but decreased slightly over the previous year.	The actual use of foreign direct investment (FDI) slightly decreased compared to the previous year, but remained at a substantial scale.	0.1013	0.45	0.5523	0.9457
A	A013	PEFT	The army, the armed police, and the procuratorial, judicial and public security organs are no longer engaged in business activities.	The military, the armed police forces, and judicial and law enforcement organs were no longer allowed to engage in business.	0.1698	0.6	0.5743	0.9333
A	A021	PEFT	Total budgetary expenditures were increased by more than 54 billion yuan to cover these items, which benefited over 84 million people across the country.	In implementing these measures, the central government spent over 54 billion yuan, and more than 84 million people benefited from them.	0.1184	0.2667	0.4561	0.9259
A	A033	PEFT	We accelerated the separation of government functions from enterprise management.	The pace of separating government from enterprises was quickened.	0.0537	0.4211	0.4307	0.9228
A	A048	PEFT	Profits from industrial enterprises totaled 220.2 billion yuan in 1999, representing an increase of 52% over the previous year.	Industrial enterprises made a profit of 220.2 billion yuan, an increase of 52 percent over the previous year.	0.3381	0.7179	0.7398	0.9448
A	A008	PEFT	The reorganization of key state-owned enterprises progressed, resulting in the formation of a number of large enterprise groups.	Reorganization of key SOEs continued, and a number of large enterprise groups were established.	0.2791	0.5455	0.4651	0.9427
A	A038	PEFT	Industrial performance was better than the previous year in 27 provinces, autonomous regions and municipalities directly under the central government.	The performance of industries in 27 provinces, autonomous regions, and municipalities was better than that in the previous year.	0.3579	0.4615	0.7538	0.952
A	A045	PEFT	There was a good harvest, and preliminary improvements were achieved in the pattern of farming.	Agricultural production was a good harvest, and the structure of crops began to be adjusted.	0.3118	0.4667	0.4483	0.9404
A	A043	PEFT	Science, technology, education and other social undertakings developed in an all-round way.	Science and technology, education, and other public causes all saw comprehensive development.	0.1383	0.48	0.492	0.925
A	A050	PEFT	Basic scientific and high-tech researches were strengthened.	Basic and frontier sciences saw significant advances.	0.0727	0.2667	0.1266	0.8925
A	A041	PEFT	A wide-reaching and powerful drive to combat all forms of criminal activity was carried out, bringing about improvement in all facets of public security and increasing social stability.	The Party worked hard to crack down on all kinds of criminal activities, strengthened comprehensive social security management, and maintained social stability.	0.0686	0.3137	0.2822	0.9156
A	A017	PEFT	Significant progress was made in efforts to reform state-owned enterprises and turn around their operation in the three provinces in northeast China and other old industrial bases, with significant reduction of losses and increase of profits.	The reform of state-owned enterprises in the three northeastern provinces and other old industrial bases gained momentum, and significant progress was made in helping these enterprises turn losses into profits and increase earnings.	0.2322	0.4789	0.6094	0.9433
A	A047	PEFT	The per capita net income of rural dwellers increased by 3.8% in real terms；and the population below the poverty line decreased by 8 million.	The rural residents’ per capita disposable income increased by 3.8 percent in real terms, and the rural poor population decreased by 8 million.	0.2351	0.72	0.6973	0.9446
A	A004	PEFT	The volume of exports began to rise considerably in July, and total exports reached US$194.9 billion in 1999, a rise of 6.1% over the previous year.	In 2020, the total value of foreign trade exports rose sharply from July onward, reaching 194.9 billion US dollars for the whole year, an increase of 6.1 percent over the previous year.	0.1421	0.4444	0.5629	0.9417
A	A026	PEFT	The reform of the management system for science and technology was deepened.	The reform of the science and technology system was further deepened.	0.3306	0.7826	0.7878	0.9735
A	A005	PEFT	The per capita disposable income of urban residents rose by 9.3% over the previous year in real terms after adjusting for price decreases.	Considering the drop in prices, per capita disposable income of urban residents increased by 9.3 percent over the previous year.	0.3628	0.6667	0.7015	0.9403
A	A027	PEFT	New levels of achievements were reached in literature and art, the press and publishing, radio, film and television, family planning, public health, sports and other related fields.	Literature and art, press and publication, radio, film and television, family planning, health, and sports all made new progress.	0.3398	0.5652	0.6007	0.9236
A	A042	PEFT	Under the leadership of the Communist Party of China, the people of all ethnic groups worked hard in 1999 to promote reform, opening up and modernization, making new advances in all fields of endeavor.	In 1999, under the leadership of the Communist Party of China, the Chinese people worked hard to advance reform, opening up, and modernization and scored new achievements in all aspects.	0.3643	0.6875	0.6995	0.9485
A	A022	PEFT	Some outmoded production capacity was eliminated; production of unmarketable goods decreased; and the sales rate of products rose steadily.	A number of outdated capacities were phased out, and production of products that were difficult to sell was reduced, thus steadily increasing the sales rate of products.	0.1497	0.3043	0.5459	0.9354
A	A009	PEFT	The living standards of both urban and rural residents continued to improve.	Urban and rural residents continued to enjoy improved living standards.	0.3479	0.5455	0.7486	0.9349
A	A001	PEFT	The objective of turning around the economic performance of state-owned enterprises within three years has been attained one year ahead of schedule in the textile industry.	The textile industry achieved its three-year target to get out of difficulties one year ahead of schedule.	0.1533	0.3111	0.4431	0.9233
A	A029	PEFT	Through merger, bankruptcy, reorganization, association, debt-to-equity swap, improved management and other measures, the number of large and medium-sized loss-generating state-owned industrial enterprises and loss-generating enterprises with controlling share held by the state decreased significantly.	Thanks to mergers of bankrupt enterprises, restructuring, joint ventures, debt-to-equity swaps, and better management, the number of loss-making large and medium-sized state-owned and state-controlled industrial enterprises had significantly decreased.	0.1167	0.4267	0.5334	0.9372
A	A034	PEFT	The exchange rates for the Renminbi remained stable. Foreign exchange reserves totaled US$154.7 billion at the end of 1999.	The RMB exchange rate remained stable, and the country’s foreign exchange reserves reached 154.7 billion US dollars at year’s end.	0.0694	0.5455	0.6311	0.9311
A	A003	PEFT	Major progress was made in efforts to make nine-year compulsory education universal in the country and to eliminate illiteracy among young and middle-aged people.	China also made significant progress in providing nine years of compulsory education for all and eliminating illiteracy among young and middle- aged people.	0.1413	0.5306	0.5965	0.9495
A	A031	PEFT	Report on the Work of the Government (2000)	Government Work Report of 2000	0.0588	0.4615	0.3247	0.9021
A	A020	PEFT	Profits were increased or losses reduced encouragingly in other industries.	Other industries also showed a positive trend in increasing profits or reducing losses.	0.0425	0.2609	0.5165	0.9074
A	A039	PEFT	Fresh steps were taken in efforts to build a clean and honest government and in the struggle against corruption.	New headway was made in promoting integrity and fighting corruption.	0.0393	0.2069	0.1381	0.9272
A	A037	PEFT	National revenue was 150.1 billion yuan more than the 1998 figure. Total national revenue reached 1.1377 trillion yuan, exceeding one trillion yuan for the first time.	The national revenue increased by 150.1,billion yuan, with the total for the year reaching 113.77,billion yuan, a record high for the first time.	0.1697	0.4727	0.4316	0.9134
A	A002	PEFT	Major progress was made in reforming state-owned enterprises and turning around loss-generating operations.	The reform of state-owned enterprises and their relief from difficulties made significant progress.	0.1257	0.2759	0.426	0.9186
A	A012	PEFT	The objective for the growth rate of the gross domestic product was attained; there were structural adjustments in the economy; and economic performance improved noticeably.	China’s GDP growth rate hit the target, its economic structure was adjusted, and its economic efficiency was significantly improved.	0.0372	0.3111	0.2803	0.9223
A	A023	PEFT	The economic performance of most industries was noticeably improved.	Most sectors saw a notable rebound in economic performance.	0.0929	0.2222	0.284	0.9232
A	A040	PEFT	The number of legal holidays was increased. This stimulated consumption and improved the quality of people's life.	The government increased the number of public holidays, which boosted consumption and improved people’s quality of life.	0.1367	0.5556	0.6745	0.9607
A	A032	PEFT	The government increased the incomes of urban dwellers with low and medium level incomes on July 1 of last year.	From July 1, 2023, urban middle- and low-income groups saw a significant increase in their incomes.	0.048	0.1622	0.2701	0.8937
A	A036	PEFT	Social sciences continued to develop.	The social sciences were also advanced.	0.0781	0.3636	0.3676	0.9278
A	A019	PEFT	Industrial production continued to grow while structural adjustments were being made.	Industrial production continued to grow amid structural adjustment.	0.3479	0.6316	0.6466	0.9617
A	A030	PEFT	Modernization of national defense was accelerated.	Modernization of national defense was advanced.	0.6435	0.8333	0.83	0.9835
A	A049	PEFT	There was stability in banking and financial operations, and money supply and total credit continued to increase.	Financial stability was maintained, and continued growth was seen in money supply and total credit.	0.2505	0.4375	0.5704	0.9502
A	A027	FPFT	New levels of achievements were reached in literature and art, the press and publishing, radio, film and television, family planning, public health, sports and other related fields.	New headway was achieved in literature and art, press and publishing, radio, film, and television, family planning, health, and sports.	0.435	0.6809	0.6643	0.9523
A	A026	FPFT	The reform of the management system for science and technology was deepened.	Reform of the science and technology system was deepened.	0.2277	0.7619	0.7355	0.9393
A	A014	FPFT	The quality of national economic development improved.	The quality of economic development was improved.	0.3021	0.8571	0.8036	0.9768
A	A037	FPFT	National revenue was 150.1 billion yuan more than the 1998 figure. Total national revenue reached 1.1377 trillion yuan, exceeding one trillion yuan for the first time.	State revenue increased by 150.1,billion yuan year on year, for the first time exceeding the trillion-yuan mark to reach 113.77,billion yuan.	0.1164	0.3333	0.4015	0.9009
A	A043	FPFT	Science, technology, education and other social undertakings developed in an all-round way.	All-around progress was made in science, technology, education, and other social programs.	0.2358	0.4615	0.6795	0.9084
A	A029	FPFT	Through merger, bankruptcy, reorganization, association, debt-to-equity swap, improved management and other measures, the number of large and medium-sized loss-generating state-owned industrial enterprises and loss-generating enterprises with controlling share held by the state decreased significantly.	By taking measures such as merging bankrupt enterprises, reorganizing joint ventures, converting debt to equity, and strengthening management, the number of loss-making state-owned or state-controlled large and medium-sized industrial enterprises was markedly reduced.	0.1075	0.3377	0.4405	0.9222
A	A008	FPFT	The reorganization of key state-owned enterprises progressed, resulting in the formation of a number of large enterprise groups.	Restructuring of key state-owned enterprises (SOEs) continued, and a number of large enterprise groups were formed.	0.3752	0.6111	0.5792	0.9519
A	A033	FPFT	We accelerated the separation of government functions from enterprise management.	The separation of government and enterprise was accelerated.	0.169	0.5556	0.574	0.9264
A	A044	FPFT	Review of Domestic Work in 1999	I. A Review of the Work at Home in 1999	0.1121	0.625	0.6969	0.9117
A	A048	FPFT	Profits from industrial enterprises totaled 220.2 billion yuan in 1999, representing an increase of 52% over the previous year.	Industrial enterprises made a profit of 220.2,billion yuan, an increase of 52,percent over the previous year.	0.3128	0.7179	0.7398	0.9261
A	A022	FPFT	Some outmoded production capacity was eliminated; production of unmarketable goods decreased; and the sales rate of products rose steadily.	A number of outdated production facilities were shut down, and the production of market-saturated products was reduced, thus achieving a steady increase in the sales ratio of products.	0.0507	0.2917	0.3833	0.9274
A	A020	FPFT	Profits were increased or losses reduced encouragingly in other industries.	Other industries also witnessed a positive trend of increasing profits or reducing losses.	0.0402	0.2609	0.4656	0.911
A	A049	FPFT	There was stability in banking and financial operations, and money supply and total credit continued to increase.	Financial conditions remained stable, and money supply and credit continued to grow.	0.2562	0.5517	0.4721	0.9457
A	A036	FPFT	Social sciences continued to develop.	The social sciences continued to develop.	0.6148	0.9091	0.9765	0.9732
A	A025	FPFT	Fresh progress was made in efforts to promote democracy at the grass-roots level.	The building of democracy at the primary level also made new progress.	0.1316	0.3077	0.4599	0.9292
A	A041	FPFT	A wide-reaching and powerful drive to combat all forms of criminal activity was carried out, bringing about improvement in all facets of public security and increasing social stability.	The Party launched a large-scale struggle to crack down on criminal activities of various sorts, adopted a full range of measures to maintain law and order, and safeguarded social stability.	0.0565	0.2333	0.3243	0.9109
A	A031	FPFT	Report on the Work of the Government (2000)	REPORT ON THE WORK OF THE GOVERNMENT 2000	0.043	1	0.999	0.9253
A	A047	FPFT	The per capita net income of rural dwellers increased by 3.8% in real terms；and the population below the poverty line decreased by 8 million.	The rural per capita disposable income grew by 3.8 percent in real terms, and the number of people living in poverty dropped by 80 million.	0.065	0.5769	0.5077	0.9401
A	A010	FPFT	The use of direct foreign investment continued on a relatively large scale, but decreased slightly over the previous year.	Inflow of foreign direct investment (FDI) slightly declined year on year, yet remained substantial.	0.0315	0.303	0.1892	0.912
A	A005	FPFT	The per capita disposable income of urban residents rose by 9.3% over the previous year in real terms after adjusting for price decreases.	After adjusting for the effects of deflation, urban residents’ disposable income per capita grew by 9.3 percent over the previous year.	0.1625	0.4783	0.7231	0.9388
A	A018	FPFT	Continued progress was made gradually in the reform of education and in the work of improving the overall quality of students.	New steps were taken in educational reform, and quality-oriented education was gradually promoted.	0.0268	0.2286	0.1724	0.9342
A	A017	FPFT	Significant progress was made in efforts to reform state-owned enterprises and turn around their operation in the three provinces in northeast China and other old industrial bases, with significant reduction of losses and increase of profits.	Reform of state-owned enterprises in the three northeastern provinces and other old industrial bases took a major turn for the better, with significant improvements in profitability.	0.1677	0.4688	0.4603	0.93
A	A042	FPFT	Under the leadership of the Communist Party of China, the people of all ethnic groups worked hard in 1999 to promote reform, opening up and modernization, making new advances in all fields of endeavor.	In 1999, the Chinese people under the leadership of the Communist Party of China worked hard to promote reform, opening up, and modernization, and scored new achievements in all fields of endeavor.	0.4926	0.7273	0.7716	0.9597
A	A038	FPFT	Industrial performance was better than the previous year in 27 provinces, autonomous regions and municipalities directly under the central government.	Industrial performance improved over the previous year in 27 provinces, autonomous regions, and municipalities.	0.4221	0.7059	0.6137	0.9681
A	A023	FPFT	The economic performance of most industries was noticeably improved.	Profitability rebounded significantly in most industries.	0.0947	0.2667	0.2155	0.9175
A	A034	FPFT	The exchange rates for the Renminbi remained stable. Foreign exchange reserves totaled US$154.7 billion at the end of 1999.	The RMB exchange rate remained stable, and China’s foreign exchange reserves totaled US$154.7 billion at the end of the year.	0.4793	0.7273	0.8241	0.9415
A	A045	FPFT	There was a good harvest, and preliminary improvements were achieved in the pattern of farming.	Agricultural production enjoyed a good harvest, and the structure of crops began to be adjusted.	0.2408	0.4	0.375	0.9319
A	A006	FPFT	Regular university and college enrollment increased by 47.4% over the previous year, the biggest increase in years.	The enrollment of regular institutions of higher learning expanded by 47.4 percent, the largest increase in many years.	0.0789	0.4324	0.4577	0.9359
A	A035	FPFT	Notable advances were made in environmental protection and ecological conservation.	We made ecological conservation and environmental protection a priority.	0.1235	0.3158	0.5163	0.9216
A	A011	FPFT	We have basically accomplished the objective of cutting all business ties between the Party and central government organs on the one hand and the economic entities set up by these bodies and enterprises directly under their jurisdiction on the other.	The central Party and government organs had largely uncoupled from the economic entities they ran and the enterprises they directly managed.	0.0492	0.3607	0.2783	0.8959
A	A021	FPFT	Total budgetary expenditures were increased by more than 54 billion yuan to cover these items, which benefited over 84 million people across the country.	The implementation of these measures led to an increase in government spending of over 54 billion yuan and benefited more than 84 million people nationwide.	0.116	0.2857	0.5037	0.934
A	A019	FPFT	Industrial production continued to grow while structural adjustments were being made.	Industrial production continued to grow amid industrial restructuring.	0.3347	0.5263	0.4523	0.9511
A	A016	FPFT	Total profits from state-owned enterprises and enterprises with controlling share held by the state reached 96.7 billion yuan, an increase of 77.7% over the previous year, a record high for the past five years.	State-owned and state-controlled industrial enterprises made a profit of 96.7,billion yuan, an increase of 77.7,percent, the highest level in five years.	0.1967	0.5	0.5615	0.9172
A	A032	FPFT	The government increased the incomes of urban dwellers with low and medium level incomes on July 1 of last year.	From July 1, 2022, the central government significantly increased the income of middle- and low-income urban residents.	0.0631	0.3158	0.4782	0.9304
A	A015	FPFT	The national economy continued to develop in a satisfactory manner.	The national economy continued to grow.	0.3634	0.625	0.6236	0.9626
A	A012	FPFT	The objective for the growth rate of the gross domestic product was attained; there were structural adjustments in the economy; and economic performance improved noticeably.	The GDP growth rate met the target, the economic structure was adjusted, and economic efficiency was improved.	0.0456	0.381	0.3524	0.9308
A	A046	FPFT	Efforts to ground cultural and ethical values on socialist principles and to improve democracy and the legal system were reinforced.	Continued Enhancement of Socialist Cultural-ethical Progress and Democratic Rule of Law	0.0151	0.1875	0.1042	0.8796
A	A028	FPFT	Efforts to effect internal reforms in enterprises and changes in the way they operate were strengthened.	Reform and the transformation of business operations were intensified.	0.0295	0.24	0.2431	0.8955
A	A003	FPFT	Major progress was made in efforts to make nine-year compulsory education universal in the country and to eliminate illiteracy among young and middle-aged people.	Nine-year compulsory education was basically universalized, and illiteracy among young and middle-aged people was basically eliminated.	0.2184	0.5455	0.5762	0.9403
A	A030	FPFT	Modernization of national defense was accelerated.	Modernization of national defense was further enhanced.	0.5411	0.7692	0.8164	0.9748
A	A002	FPFT	Major progress was made in reforming state-owned enterprises and turning around loss-generating operations.	Reform of state-owned enterprises (SOEs) and efforts to extricate them from difficulties made significant headway.	0.054	0.2581	0.3385	0.8995
A	A001	FPFT	The objective of turning around the economic performance of state-owned enterprises within three years has been attained one year ahead of schedule in the textile industry.	The textile industry achieved its three-year goal of extricating itself from difficulties one year ahead of schedule.	0.1533	0.3111	0.4113	0.9186
A	A009	FPFT	The living standards of both urban and rural residents continued to improve.	The urban and rural standards of living continued to improve.	0.3315	0.6364	0.7945	0.9574
A	A024	FPFT	These achievements encouraged the cadres and the masses to continue working to overcome difficulties and demonstrated that the objectives set by the central authorities for reforming state-owned enterprises and turning around operations within three years are attainable.	These developments boosted the courage and confidence of officials and the people in overcoming difficulties and showed that the goals set by the central authorities for the reform and relief of state-owned enterprises could be achieved.	0.1821	0.4533	0.472	0.9382
A	A007	FPFT	Technological innovation and translation of scientific and technological advances into practical productive forces were accelerated.	Technological innovation and the application of scientific and technological advances were accelerated.	0.3778	0.7407	0.6711	0.9597
A	A039	FPFT	Fresh steps were taken in efforts to build a clean and honest government and in the struggle against corruption.	New progress was made in building integrity and fighting corruption.	0.0393	0.2069	0.1381	0.9347
A	A004	FPFT	The volume of exports began to rise considerably in July, and total exports reached US$194.9 billion in 1999, a rise of 6.1% over the previous year.	Foreign trade exports increased by a large margin from July and reached US$194.9 billion for the year, an increase of 6.1 percent over the previous year.	0.2557	0.5172	0.5657	0.9443
A	A040	FPFT	The number of legal holidays was increased. This stimulated consumption and improved the quality of people's life.	The government added more days to the national statutory holidays, which not only boosted consumption but also improved people’s quality of life.	0.0545	0.3415	0.4022	0.9363
A	A013	FPFT	The army, the armed police, and the procuratorial, judicial and public security organs are no longer engaged in business activities.	The military, the armed police, and judicial and other law-enforcement organs stopped engaging in business operations.	0.253	0.5405	0.5131	0.9411
A	A050	FPFT	Basic scientific and high-tech researches were strengthened.	The country also intensified its basic sciences research and high-tech research.	0.075	0.4	0.5762	0.9077
B	B001	Base	Adjustments in the Economy and Social and Political Relations	Adjustment of the National Economy and Social-Political Relations	0.1159	0.6667	0.5329	0.9496
B	B002	Base	Adjusting Industry and Commerce and Expanding Urban and Rural Exchanges	Adjust industry and commerce and expand rural-urban exchanges.	0.0507	0.6316	0.5898	0.9402
B	B003	Base	The Significance of Establishing Socialism in China	The Significance of Establishing a Socialist System	0.4111	0.5714	0.567	0.9747
B	B004	Base	The Founding of the People's Republic of China and the Establishment of the Socialist System	The founding of the People's Republic of China and the establishment of the socialist system	0.5328	1	0.9999	0.9863
B	B005	Base	Full Recovery of the Economy	The comprehensive recovery of the national economy	0.1313	0.6667	0.7212	0.9563
B	B006	Base	The Proposal of the “Second Period of Integration,” the “Ten Major Relationships,” and a Series of New Guidelines	The introduction of "the Second Combination," "Ten Major Relationships," and a series of new policies.	0.0961	0.7273	0.6534	0.9339
B	B007	Base	The Party-Wide Rectification and the Anti-Rightist Struggle	The Whole Party Rectification Movement and the Anti-Rightist Campaign	0.2016	0.7368	0.6975	0.9443
B	B008	Base	The Socialist Transformation of Capitalist Industry and Commerce	The socialist transformation of capitalist industry and commerce.	0.0627	1	0.999	0.9774
B	B009	Base	The Formulation and Implementation of the PRC’s Foreign Policy	The formulation and implementation of the foreign policy of the People's Republic of China.	0.0625	0.64	0.7302	0.927
B	B010	Base	The Sino-US Confrontation and China’s Struggle to Defend National Sovereignty	The struggle between China and the United States in defending national sovereignty.	0.0367	0.3333	0.477	0.9225
B	B011	Base	Lugou Bridge Incident.	Marco Polo Bridge Incident	0.3195	0.5714	0.6048	0.9037
B	B012	Base	Price Stabilization and Financial-Economic Integration	Stabilizing prices and unifying financial and economic management.	0.0477	0.4286	0.4032	0.889
B	B013	Base	The Proposal of the Theory on Correctly Handling Contradictions among the People	The Formulation of the Theory on Properly Handling Contradictions Among the People	0.295	0.8333	0.8221	0.969
B	B014	Base	Strengthening Party Building as the Ruling Party and Enhancing Party Unity	Strengthening the Construction of the Ruling Party and Struggling to Enhance the Party's Unity	0.1967	0.5385	0.6037	0.9347
B	B015	Base	Achieving the Reunification of China’s Mainland and Establishing Local People’s Governments	Achieve the complete reunification of the Chinese mainland and establish local people's governments at all levels.	0.0301	0.6	0.8012	0.9179
B	B016	Base	Chinese Mainland.	Mainland China	0.3033	0.5	0.25	0.8794
B	B017	Base	Grave Consequences of the “Anti-Right Deviationist” Struggle and Continued Great Leap Forward	The serious consequences of the anti-Rightist struggle and the continuation of the Great Leap Forward.	0.1198	0.6207	0.6707	0.9307
B	B018	Base	Modernization of the Military and National Defense	Modernization of the armed forces and national defense	0.2209	0.8	0.8294	0.9646
B	B019	Base	The Party Starting to Exercise Leadership over State Affairs	The Initial Formation of the Party's Leadership System in National Work	0.0446	0.2857	0.3394	0.8778
B	B020	Base	Another Three Years of Economic Adjustment from 1963,to 1965,and the Third-Line Construction	The decision to continue adjustments for three years and the layout of the Third Front Construction.	0.0575	0.3871	0.4558	0.8767
B	B021	Base	The Great Leap Forward, the People's Commune Movement, and Twists and Turns in Correcting “Leftist” Errors	The twists and turns in the Great Leap Forward, the People's Communes Movement, and the process of rectifying leftist errors.	0.2775	0.5789	0.8377	0.934
B	B022	Base	Planned Economic Development and the Start of Socialist Industrialization	Planned economic development and the initiation of socialist industrialization	0.1134	0.8889	0.8819	0.9816
B	B023	Base	The Second Session of the Eighth National Congress of the CPC and the Formulation of the General Line of Socialist Development	The Second Plenary Session of the Eighth National Congress of the Communist Party of China and the formulation of the General Line for Socialist Construction.	0.4123	0.7826	0.8657	0.9556
B	B024	Base	Eliminating the Old to Make Way for the New in Education, Science, Culture, and Public Health Services	The renewal and modernization of the undertakings in education, science, culture, and health.	0.0505	0.5333	0.4518	0.8945
B	B025	Base	The Economy Adjusted and the Strategic Goal of the Four Modernizations	The completion of the national economy adjustment tasks and the announcement of the strategic goal of the "Four Modernizations"	0.0654	0.6667	0.9098	0.9171
B	B026	Base	The Basic Completion of the Socialist Transformation of Private Ownership of the Means of Production	The socialist transformation of the private ownership of the means of production has been basically completed.	0.0716	0.7097	0.906	0.9472
B	B027	Base	The Socialist Education Movement and Unjust Criticism in the Ideological Domain in Both Urban and Rural Areas	Socialist Education Movement in Urban and Rural Areas and Erroneous Criticisms within the Ideological Sphere	0.244	0.5	0.6836	0.9354
B	B028	Base	Efforts for the Realization of the Party’s General Line for the Transitional Period	Struggle to realize the Party's general line during the transition period.	0.0371	0.5385	0.6401	0.9367
B	B029	Base	Publicity and Ideological Work and the Development of Education, Science, and Culture	Propaganda and ideological work, as well as education, science, and cultural development.	0.0582	0.5	0.625	0.9202
B	B030	Base	Advocating the Five Principles of Peaceful Coexistence and Striving for a Peaceful International Environment for Development	Advocate the Five Principles of Peaceful Coexistence and strive to create an international peace environment conducive to development.	0.3083	0.5882	0.7398	0.9442
B	B031	Base	Further Exploration after the Eighth National Congress of the CPC and the Completion of the First Five-Year Plan	Further exploration after the Eighth National Congress of the Communist Party of China and the completion of the "First Five-Year Plan"	0.3608	0.878	0.9275	0.9556
B	B032	Base	The Communist Party of China and the various political parties.	The Communist Party of China and the various democratic parties.	0.7419	0.9	0.8951	0.9844
B	B033	Base	Tests Facing the Newborn Republic	The challenges faced at the outset of their administration	0.0477	0.1429	0.1852	0.8555
B	B034	Base	Economic Recovery and Development of All Sectors	The recovery of the national economy and the initiation of various construction projects.	0.0338	0.3	0.1974	0.8878
B	B035	Base	Following the victory of the Northern Expedition, the worker-peasant movement rose at an unprecedented scale	With the successful advance of the Northern Expedition, the mass movements of workers and peasants rapidly surged to an unprecedented scale.	0.2651	0.4865	0.6551	0.9543
B	B036	Base	Confiscating Bureaucrat Capital and Developing the State Sector of the Economy	Confiscate bureaucratic capital and establish a state-owned economy.	0.0382	0.4	0.5208	0.9368
B	B037	Base	Completion of the Agrarian Reform	Complete the land reform.	0.1068	0.4444	0.3061	0.8997
B	B038	Base	The Eighth National Congress of the CPC and the Exploration of a Chinese Path of Socialist Development	The Eighth National Congress of the Communist Party of China and the Exploration of the Path of Socialist Construction in China	0.399	0.6842	0.6601	0.9681
B	B039	Base	The Development of Democratic Government and United Front Work	Democratic Political Construction and United Front Work	0.3267	0.625	0.55	0.9351
B	B040	Base	The Establishment of the Socialist Political Systems and the Progress of Various Work	The establishment of the socialist political system and the advancement of various tasks.	0.0889	0.7692	0.8436	0.9415
B	B041	Base	Sino-Japanese War of 1894-1895.	Sino-Japanese War (1894–1895)	0.1432	0.9091	0.8203	0.9786
B	B042	Base	Cooperative Movement of Agriculture and the Handicraft Industry	Guide individual agricultural and handicraft producers along the path of collectivization.	0.0446	0.2105	0.4482	0.8932
B	B043	Base	The Early Period of New China and the Party's Tasks	The Situation and the Party's Tasks in the Early Days of the People's Republic of China	0.1821	0.4138	0.4991	0.9351
B	B044	Base	The Completion of Socialist Transformation and the Establishment of the Socialist Economic System	The basic completion of the socialist transformation and the establishment of the socialist economic system.	0.0766	0.9286	0.9788	0.9659
B	B045	Base	The Third Plenary Session of the Seventh CPC Central Committee	The Third Plenary Session of the Seventh Central Committee of the Communist Party of China	0.4429	0.72	0.7302	0.9651
B	B046	Base	The Eighth National Congress of the CPC and the Correct Analysis of the Changes in the Principal Domestic Contradictions	The Eighth National Congress of the Communist Party of China and the Correct Analysis of Changes in the Domestic Principal Contradictions	0.4777	0.8	0.7655	0.9669
B	B047	Base	Democratic Reforms in All Sectors of Society	Democratic reforms in various aspects of society	0.0864	0.7143	0.6914	0.944
B	B048	Base	A Basic Review of the Decade of Socialist Development	A Summary of the Basic Experience of the Ten-Year Socialist Construction	0.0986	0.4762	0.3226	0.9287
B	B049	Base	Chapter VI A Promising Start and Setbacks in Exploration of Socialist Development	Chapter 6: A Promising Beginning and Tortuous Development of Socialist Construction in the Exploration Process	0.0847	0.4444	0.8523	0.9136
B	B050	Base	China’s Relations with Asian, African, and Latin American Countries	The Development of China's Relations with Asia, Africa, and Latin America	0.1513	0.5455	0.5773	0.9411
B	B011	PEFT	Lugou Bridge Incident.	Lugou Bridge Incident	0.7165	1	0.9815	0.9919
B	B014	PEFT	Strengthening Party Building as the Ruling Party and Enhancing Party Unity	Strengthening Party Building as the Ruling Party and Enhancing Party Unity	1	1	0.9996	1
B	B001	PEFT	Adjustments in the Economy and Social and Political Relations	Adjustments in the Economy and Social and Political Relations	1	1	0.9993	1
B	B002	PEFT	Adjusting Industry and Commerce and Expanding Urban and Rural Exchanges	Adjusting Industry and Commerce and Expanding Urban and Rural Exchanges	1	1	0.9995	1
B	B045	PEFT	The Third Plenary Session of the Seventh CPC Central Committee	The Third Plenary Session of the Seventh CPC Central Committee	1	1	0.9995	1
B	B013	PEFT	The Proposal of the Theory on Correctly Handling Contradictions among the People	The Proposal of the Theory on Correctly Handling Contradictions among the People	1	1	0.9997	1
B	B042	PEFT	Cooperative Movement of Agriculture and the Handicraft Industry	Cooperative Movement of Agriculture and the Handicraft Industry	1	1	0.999	1
B	B050	PEFT	China’s Relations with Asian, African, and Latin American Countries	The Development of China’s Relations with Asian, African, and Latin American Countries	0.7577	0.8696	0.9704	0.9646
B	B041	PEFT	Sino-Japanese War of 1894-1895.	the First Sino-Japanese War	0.1509	0.5455	0.4991	0.9038
B	B025	PEFT	The Economy Adjusted and the Strategic Goal of the Four Modernizations	The Economy Adjusted and the Strategic Goal of the Four Modernizations	1	1	0.9996	1
B	B037	PEFT	Completion of the Agrarian Reform	Completion of the Agrarian Reform	1	1	0.996	1
B	B038	PEFT	The Eighth National Congress of the CPC and the Exploration of a Chinese Path of Socialist Development	The Eighth National Congress of the CPC and the Exploration of a Chinese Path of Socialist Development	1	1	0.9999	1
B	B040	PEFT	The Establishment of the Socialist Political Systems and the Progress of Various Work	The Establishment of the Socialist Political System and the Advancement of Various Fields of Work	0.4098	0.7857	0.8523	0.9524
B	B003	PEFT	The Significance of Establishing Socialism in China	The Significance of Establishing the Socialist System	0.4111	0.5714	0.5357	0.9751
B	B044	PEFT	The Completion of Socialist Transformation and the Establishment of the Socialist Economic System	The Completion of Socialist Transformation and the Establishment of the Socialist Economic System	1	1	0.9998	1
B	B020	PEFT	Another Three Years of Economic Adjustment from 1963,to 1965,and the Third-Line Construction	The Decision to Continue Adjustment for Three Years and the Third-Line Construction	0.1941	0.5	0.5814	0.8941
B	B043	PEFT	The Early Period of New China and the Party's Tasks	The Early Period after the Founding of the People’s Republic of China and the CPC’s Tasks	0.1645	0.6207	0.7033	0.9447
B	B021	PEFT	The Great Leap Forward, the People's Commune Movement, and Twists and Turns in Correcting “Leftist” Errors	The Great Leap Forward, the People’s Commune Movement, and the Twists and Turns in Correcting “Leftist” Errors	0.6888	0.9714	0.9815	0.9878
B	B004	PEFT	The Founding of the People's Republic of China and the Establishment of the Socialist System	The Founding of the People’s Republic of China and the Establishment of the Socialist System	0.8003	1	0.9999	0.9935
B	B017	PEFT	Grave Consequences of the “Anti-Right Deviationist” Struggle and Continued Great Leap Forward	The Severe Consequences of the “Anti-Right Deviationist” Struggle and the Continuation of the Great Leap Forward	0.4579	0.7333	0.8631	0.975
B	B010	PEFT	The Sino-US Confrontation and China’s Struggle to Defend National Sovereignty	The Sino-US Confrontation and China's Struggle to Defend National Sovereignty	0.658	1	0.9997	0.995
B	B046	PEFT	The Eighth National Congress of the CPC and the Correct Analysis of the Changes in the Principal Domestic Contradictions	The Eighth National Congress of the CPC and the Correct Analysis of Changes in China’s Principal Domestic Contradictions	0.7119	0.8947	0.8481	0.9756
B	B005	PEFT	Full Recovery of the Economy	Full Recovery of the Economy	1	1	0.996	1
B	B006	PEFT	The Proposal of the “Second Period of Integration,” the “Ten Major Relationships,” and a Series of New Guidelines	The Second Integration, the Ten Major Relationships, and a Series of New Guidelines and Policies	0.3029	0.7879	0.7238	0.9395
B	B035	PEFT	Following the victory of the Northern Expedition, the worker-peasant movement rose at an unprecedented scale.	As the Northern Expedition advanced victoriously, the worker and peasant movements surged to an unprecedented scale.	0.2167	0.5625	0.6552	0.9492
B	B023	PEFT	The Second Session of the Eighth National Congress of the CPC and the Formulation of the General Line of Socialist Development	The Second Session of the Eighth National Congress of the CPC and the Formulation of the General Line of Socialist Development	1	1	0.9999	1
B	B008	PEFT	The Socialist Transformation of Capitalist Industry and Commerce	The Socialist Transformation of Capitalist Industry and Commerce	1	1	0.999	1
B	B018	PEFT	Modernization of the Military and National Defense	Modernization of the Military and National Defense	1	1	0.9985	1
B	B026	PEFT	The Basic Completion of the Socialist Transformation of Private Ownership of the Means of Production	The Basic Completion of the Socialist Transformation of Private Ownership of the Means of Production	1	1	0.9999	1
B	B048	PEFT	A Basic Review of the Decade of Socialist Development	A Basic Review of the Decade of Socialist Development	1	1	0.9993	1
B	B036	PEFT	Confiscating Bureaucrat Capital and Developing the State Sector of the Economy	Confiscating Bureaucrat Capital and Developing the State Sector of the Economy	1	1	0.9996	1
B	B024	PEFT	Eliminating the Old to Make Way for the New in Education, Science, Culture, and Public Health Services	Eliminating the Old to Make Way for the New in Education, Science, Culture, and Public Health Services	1	1	0.9999	1
B	B012	PEFT	Price Stabilization and Financial-Economic Integration	Price Stabilization and Financial-Economic Integration	1	1	0.9977	1
B	B033	PEFT	Tests Facing the Newborn Republic	Tests in the Early Days of Governance	0.0781	0.3333	0.1923	0.8534
B	B039	PEFT	The Development of Democratic Government and United Front Work	Establishing Democratic Governments and Engaging in United Front Work	0.2016	0.5556	0.6543	0.9134
B	B049	PEFT	Chapter VI A Promising Start and Setbacks in Exploration of Socialist Development	Chapter VI A Promising Start and Setbacks in Exploration of Socialist Development	1	1	0.9997	1
B	B022	PEFT	Planned Economic Development and the Start of Socialist Industrialization	Planned Economic Development and the Start of Socialist Industrialization	1	1	0.9993	1
B	B015	PEFT	Achieving the Reunification of China’s Mainland and Establishing Local People’s Governments	Achieving the Reunification of China’s Mainland and Establishing Local People’s Governments	1	1	0.9998	1
B	B047	PEFT	Democratic Reforms in All Sectors of Society	Democratic Reforms in All Sectors of Society	1	1	0.9985	1
B	B032	PEFT	The Communist Party of China and the various political parties.	The Communist Party of China and the various political parties.	1	1	0.9995	1
B	B028	PEFT	Efforts for the Realization of the Party’s General Line for the Transitional Period	Efforts for the Realization of the Party’s General Line for the Transitional Period	1	1	0.9998	1
B	B027	PEFT	The Socialist Education Movement and Unjust Criticism in the Ideological Domain in Both Urban and Rural Areas	The Socialist Education Movement and Unjust Criticism in the Ideological Domain in Both Urban and Rural Areas	1	1	0.9999	1
B	B007	PEFT	The Party-Wide Rectification and the Anti-Rightist Struggle	The Party-Wide Rectification and the Anti-Rightist Struggle	1	1	0.9993	1
B	B019	PEFT	The Party Starting to Exercise Leadership over State Affairs	The Party Beginning to Exercise Leadership over State Affairs	0.6606	0.8889	0.9993	0.9962
B	B030	PEFT	Advocating the Five Principles of Peaceful Coexistence and Striving for a Peaceful International Environment for Development	Advocating the Five Principles of Peaceful Coexistence and Striving for a Peaceful International Environment for Development	1	1	0.9999	1
B	B009	PEFT	The Formulation and Implementation of the PRC’s Foreign Policy	The Formulation and Implementation of the PRC’s Foreign Policy	1	1	0.9995	1
B	B029	PEFT	Publicity and Ideological Work and the Development of Education, Science, and Culture	Publicity and Ideological Work and the Development of Education, Science, and Culture	1	1	0.9997	1
B	B034	PEFT	Economic Recovery and Development of All Sectors	Economic Recovery and Development of All Sectors	1	1	0.9985	1
B	B016	PEFT	Chinese Mainland.	Chinese mainland	0.3033	1	0.9375	0.9393
B	B031	PEFT	Further Exploration after the Eighth National Congress of the CPC and the Completion of the First Five-Year Plan	Further Exploration after the Eighth National Congress of the CPC and the Completion of the First Five-Year Plan	1	1	0.9999	1
B	B014	FPFT	Strengthening Party Building as the Ruling Party and Enhancing Party Unity	Strengthening Party Building as the Ruling Party and Enhancing Party Unity	1	1	0.9996	1
B	B038	FPFT	The Eighth National Congress of the CPC and the Exploration of a Chinese Path of Socialist Development	The Eighth National Congress of the CPC and the Exploration of a Chinese Path of Socialist Development	1	1	0.9999	1
B	B037	FPFT	Completion of the Agrarian Reform	Completion of the Agrarian Reform	1	1	0.996	1
B	B024	FPFT	Eliminating the Old to Make Way for the New in Education, Science, Culture, and Public Health Services	Eliminating the Old to Make Way for the New in Education, Science, Culture, and Public Health Services	1	1	0.9999	1
B	B040	FPFT	The Establishment of the Socialist Political Systems and the Progress of Various Work	The Establishment of the Socialist Political Systems and the Progress of Various Work	1	1	0.9998	1
B	B016	FPFT	Chinese Mainland.	Chinese Mainland.	1	1	0.9375	1
B	B005	FPFT	Full Recovery of the Economy	Full Recovery of the Economy	1	1	0.996	1
B	B043	FPFT	The Early Period of New China and the Party's Tasks	The Early Period of New China and the Party's Tasks	1	1	0.9996	1
B	B035	FPFT	Following the victory of the Northern Expedition, the worker-peasant movement rose at an unprecedented scale	The victory of the Northern Expedition brought about an unprecedented upsurge in the worker and peasant movements.	0.2391	0.5455	0.7315	0.9402
B	B042	FPFT	Cooperative Movement of Agriculture and the Handicraft Industry	Cooperative Movement of Agriculture and the Handicraft Industry	1	1	0.999	1
B	B020	FPFT	Another Three Years of Economic Adjustment from 1963,to 1965,and the Third-Line Construction	Another Three Years of Economic Adjustment from 1963,to 1965,and the Third-Line Construction	1	1	0.9999	1
B	B003	FPFT	The Significance of Establishing Socialism in China	The Significance of Establishing Socialism in China	1	1	0.9985	1
B	B044	FPFT	The Completion of Socialist Transformation and the Establishment of the Socialist Economic System	The Completion of Socialist Transformation and the Establishment of the Socialist Economic System	1	1	0.9998	1
B	B017	FPFT	Grave Consequences of the “Anti-Right Deviationist” Struggle and Continued Great Leap Forward	Grave Consequences of the “Anti-Right Deviationist” Struggle and Continued Great Leap Forward	1	1	0.9998	1
B	B039	FPFT	The Development of Democratic Government and United Front Work	The Development of Democratic Government and United Front Work	1	1	0.9993	1
B	B007	FPFT	The Party-Wide Rectification and the Anti-Rightist Struggle	The Party-Wide Rectification and the Anti-Rightist Struggle	1	1	0.9993	1
B	B012	FPFT	Price Stabilization and Financial-Economic Integration	Price Stabilization and Financial-Economic Integration	1	1	0.9977	1
B	B006	FPFT	The Proposal of the “Second Period of Integration,” the “Ten Major Relationships,” and a Series of New Guidelines	The Proposal of the “Second Period of Integration,” the “Ten Major Relationships,” and a Series of New Guidelines	1	1	0.9999	1
B	B048	FPFT	A Basic Review of the Decade of Socialist Development	A Basic Review of the Decade of Socialist Development	1	1	0.9993	1
B	B032	FPFT	The Communist Party of China and the various political parties.	The Communist Party of China and the various political parties.	1	1	0.9995	1
B	B031	FPFT	Further Exploration after the Eighth National Congress of the CPC and the Completion of the First Five-Year Plan	Further Exploration after the Eighth National Congress of the CPC and the Completion of the First Five-Year Plan	1	1	0.9999	1
B	B027	FPFT	The Socialist Education Movement and Unjust Criticism in the Ideological Domain in Both Urban and Rural Areas	The Socialist Education Movement and Unjust Criticism in the Ideological Domain in Both Urban and Rural Areas	1	1	0.9999	1
B	B001	FPFT	Adjustments in the Economy and Social and Political Relations	Adjustments in the Economy and Social and Political Relations	1	1	0.9993	1
B	B022	FPFT	Planned Economic Development and the Start of Socialist Industrialization	Planned Economic Development and the Start of Socialist Industrialization	1	1	0.9993	1
B	B034	FPFT	Economic Recovery and Development of All Sectors	Economic Recovery and Development of All Sectors	1	1	0.9985	1
B	B029	FPFT	Publicity and Ideological Work and the Development of Education, Science, and Culture	Publicity and Ideological Work and the Development of Education, Science, and Culture	1	1	0.9997	1
B	B041	FPFT	Sino-Japanese War of 1894-1895.	The Sino-Japanese War of 1894-1895.	0.8409	0.9231	0.9813	0.9807
B	B023	FPFT	The Second Session of the Eighth National Congress of the CPC and the Formulation of the General Line of Socialist Development	The Second Session of the Eighth National Congress of the CPC and the Formulation of the General Line of Socialist Development	1	1	0.9999	1
B	B013	FPFT	The Proposal of the Theory on Correctly Handling Contradictions among the People	The Proposal of the Theory on Correctly Handling Contradictions among the People	1	1	0.9997	1
B	B026	FPFT	The Basic Completion of the Socialist Transformation of Private Ownership of the Means of Production	The Basic Completion of the Socialist Transformation of Private Ownership of the Means of Production	1	1	0.9999	1
B	B047	FPFT	Democratic Reforms in All Sectors of Society	Democratic Reforms in All Sectors of Society	1	1	0.9985	1
B	B011	FPFT	Lugou Bridge Incident.	Lugou Bridge Incident	0.7165	1	0.9815	0.9919
B	B002	FPFT	Adjusting Industry and Commerce and Expanding Urban and Rural Exchanges	Adjusting Industry and Commerce and Expanding Urban and Rural Exchanges	1	1	0.9995	1
B	B021	FPFT	The Great Leap Forward, the People's Commune Movement, and Twists and Turns in Correcting “Leftist” Errors	The Great Leap Forward, the People’s Commune Movement, and Twists and Turns in Correcting “Leftist” Errors	0.8394	1	0.9999	0.9943
B	B015	FPFT	Achieving the Reunification of China’s Mainland and Establishing Local People’s Governments	Achieving the Reunification of China’s Mainland and Establishing Local People’s Governments	1	1	0.9998	1
B	B028	FPFT	Efforts for the Realization of the Party’s General Line for the Transitional Period	Efforts for the Realization of the Party’s General Line for the Transitional Period	1	1	0.9998	1
B	B050	FPFT	China’s Relations with Asian, African, and Latin American Countries	China’s Relations with Asian, African, and Latin American Countries	1	1	0.9995	1
B	B004	FPFT	The Founding of the People's Republic of China and the Establishment of the Socialist System	The Founding of the People’s Republic of China and the Establishment of the Socialist System	0.8003	1	0.9999	0.9935
B	B025	FPFT	The Economy Adjusted and the Strategic Goal of the Four Modernizations	The Economy Adjusted and the Strategic Goal of the Four Modernizations	1	1	0.9996	1
B	B019	FPFT	The Party Starting to Exercise Leadership over State Affairs	The Party Starting to Exercise Leadership over State Affairs	1	1	0.9993	1
B	B049	FPFT	Chapter VI A Promising Start and Setbacks in Exploration of Socialist Development	Chapter VI A Promising Start and Setbacks in Exploration of Socialist Development	1	1	0.9997	1
B	B033	FPFT	Tests Facing the Newborn Republic	Tests Facing the Newborn Republic	1	1	0.996	1
B	B036	FPFT	Confiscating Bureaucrat Capital and Developing the State Sector of the Economy	Confiscating Bureaucrat Capital and Developing the State Sector of the Economy	1	1	0.9996	1
B	B046	FPFT	The Eighth National Congress of the CPC and the Correct Analysis of the Changes in the Principal Domestic Contradictions	The Eighth National Congress of the CPC and the Correct Analysis of the Changes in the Principal Domestic Contradictions	1	1	0.9999	1
B	B018	FPFT	Modernization of the Military and National Defense	Modernization of the Military and National Defense	1	1	0.9985	1
B	B008	FPFT	The Socialist Transformation of Capitalist Industry and Commerce	The Socialist Transformation of Capitalist Industry and Commerce	1	1	0.999	1
B	B045	FPFT	The Third Plenary Session of the Seventh CPC Central Committee	The Third Plenary Session of the Seventh CPC Central Committee	1	1	0.9995	1
B	B010	FPFT	The Sino-US Confrontation and China’s Struggle to Defend National Sovereignty	The Sino-US Confrontation and China’s Struggle to Defend National Sovereignty	1	1	0.9997	1
B	B009	FPFT	The Formulation and Implementation of the PRC’s Foreign Policy	The Formulation and Implementation of the PRC’s Foreign Policy	1	1	0.9995	1
B	B030	FPFT	Advocating the Five Principles of Peaceful Coexistence and Striving for a Peaceful International Environment for Development	Advocating the Five Principles of Peaceful Coexistence and Striving for a Peaceful International Environment for Development	1	1	0.9999	1
C	C001	Base	This will be beneficial to land restoration, and sustainable agricultural development.	This is conducive to the rest and recuperation of cultivated land and the sustainable development of agriculture.	0.0349	0.4286	0.3448	0.9374
C	C002	Base	These are the supply-side, structural, and institutional conflicts.	These are supply-side, structural, and systemic contradictions.	0.4227	0.7059	0.6617	0.973
C	C003	Base	We should be capable of separating the main problems from less pressing ones.	Be good at clarifying the primary and secondary contradictions.	0.0334	0.1818	0.0794	0.8894
C	C004	Base	In this new ear, if we fail to coordinate interests well and handle problems properly, the situation could deteriorate to the extent that it hinders our development process.	Under the new circumstances, if interest relations are not properly coordinated and various contradictions are not effectively addressed, it will lead to the escalation of problems, which may seriously affect the development process.	0.0648	0.2295	0.2768	0.9148
C	C005	Base	We also face a serious structural deficiency of innovative scientists and engineers.	We also face severe challenges in our scientific and technological workforce, namely the acute structural shortages of innovative scientific and technological talents.	0.0828	0.4118	0.4882	0.9408
C	C006	Base	this is a stage of concentrated conflicts of interest.	This phase is a period of concentrated outbreak of various contradictions.	0.106	0.6	0.6222	0.9154
C	C007	Base	You are the ones responsible for dealing with such problems, and you should act and resolve the problems rather than shrinking from them and shirking your responsibilities.	One should have a sense of responsibility towards prominent contradictions and take the initiative to resolve them rather than avoid and shirk them.	0.0372	0.24	0.3206	0.9156
C	C008	Base	The basic fact that China is still in the primary stage of socialism and will long remain so has not changed.	The basic national conditions that our country remains in and will remain in the primary stage of socialism for a long time have not changed.	0.2785	0.5217	0.6653	0.9272
C	C009	Base	Now the supply capacity of traditional industries has exceeded demand.	Now the supply capacity of traditional industries has significantly exceeded the demand.	0.6263	0.9091	0.9191	0.9869
C	C010	Base	Problems occurring in reform and opening up can only be solved through reform and opening up.	The contradictions in reform and opening-up can only be resolved by reform and opening-up.	0.1685	0.75	0.7483	0.9554
C	C011	Base	The major causes of these problems are not periodic but structural.	The main contradiction of these issues is not cyclical, but structural.	0.1573	0.5455	0.4646	0.9391
C	C012	Base	County-level authorities face social problems at close range.	County level is at the front lines of social contradictions.	0.0493	0.3158	0.4088	0.8966
C	C013	Base	This means that the overall environment for open development is more favourable than ever before.	This means that the broader context of our open development today is more advantageous than ever before.	0.3198	0.6875	0.7063	0.9497
C	C014	Base	We should identify and address problems and disputes at their source.	We should pay attention to identifying and resolving conflicts and disputes at their source.	0.375	0.64	0.7817	0.9589
C	C015	Base	To carry out these resolutions, it must be stressed that we should be fully aware of our problems, focus on the key issues for further study and research.	Regarding these major issues, we emphasize the need for a strong sense of problem awareness, guided by significant challenges, and to identify key issues for further research and reflection.	0.0944	0.2807	0.3573	0.9085
C	C016	Base	it is particularly important to guarantee the basic living standards and welfare of the people.	It is especially important to fulfill the safeguarding responsibilities of ensuring basic needs, safeguarding the bottom line, and guaranteeing people's livelihoods.	0.0458	0.4324	0.5088	0.9333
C	C017	Base	The industrial capacity is approaching a peak.	The industry's production capacity has nearly reached its peak.	0.0998	0.3529	0.4324	0.9431
C	C018	Base	All party members should be aware that we must be ready at all times to meet great challenges.	This serves as a caution to the entire Party to always be prepared to confront major challenges.	0.0483	0.2286	0.1117	0.912
C	C019	Base	we will lose this precious window of opportunity.	We will lose the precious opportunity during the window period.	0.0986	0.5556	0.6233	0.942
C	C020	Base	major problems in internal Party political activities.	Prominent contradictions and problems in the intra-party political life.	0.0998	0.4706	0.5137	0.9319
C	C021	Base	The main problem used to be undersupply.	Insufficient supply is a key contradiction.	0.0569	0	0.0725	0.9029
C	C022	Base	strive to unite the people, build consensus, resolve conflicts, improve relationships, and stimulate motivation.	Focus on doing more work to unify thoughts, unite people, resolve conflicts, strengthen emotional bonds, and stimulate motivation.	0.2927	0.5	0.4877	0.9331
C	C023	Base	Contemporary Marxist thinking has an important feature— many who advocate it have critiqued the structural problems in capitalist society.	A significant characteristic of contemporary global Marxist currents is that many of them have critically exposed the structural contradictions of capitalism.	0.0455	0.3	0.2221	0.918
C	C024	Base	The unbalanced development between urban and rural areas is a serious problem hindering the development of our economy and society.	The unbalanced and incoordinated development between urban and rural areas is a prominent contradiction in China's economic and social development.	0.3839	0.5366	0.5754	0.9458
C	C025	Base	Socialism with Chinese characteristics enters a new era.	Socialism with Chinese characteristics has entered a new era.	0.5254	0.8235	0.9799	0.9835
C	C026	Base	We need to work together in pursuit of solutions.	We need to work together to find a solution.	0.4111	0.5556	0.5679	0.9664
C	C027	Base	real estate is facing structural and regional overcapacity.	The real estate industry is experiencing structural and regional overcapacity.	0.4172	0.7778	0.8201	0.9702
C	C028	Base	Of course，the public and private sectors alike encounter problems, dilemas and challenges as they grow.	Of course, both public ownership economy and non-public ownership economy encounter certain contradictions and issues during their development processes, and also face certain difficulties and challenges.	0.0364	0.3256	0.3692	0.8978
C	C029	Base	Leading officials should improve their ability to communicate with media.	Leading officials should enhance their ability to interact with the media.	0.2481	0.7619	0.7426	0.9884
C	C030	Base	We must be resolute in driving deeper reform in national defense and the armed forces.	We must resolutely deepen the reform of national defense and the military.	0.1962	0.5185	0.5102	0.9573
C	C031	Base	This four-pronged strategy was created to meet the practical needs of national developent.	The strategic layout of the Four Comprehensives is derived from the realistic needs of China's development.	0.0544	0.2581	0.2601	0.897
C	C032	Base	the planned construction area of development zones, industrial parks, and new urban districts has exceeded actual demand.	The total planned construction area of various development zones, industrial parks, and new urban areas exceeds the actual demand.	0.5448	0.7778	0.8045	0.9733
C	C033	Base	In the past，we tended to think that the conflicts and problems afflicting the people resulted from a low level of economical development and low income.	In the past, we often believed that some contradictions and problems were caused by a low level of economic development and the general public's low income.	0.1645	0.566	0.6174	0.9334
C	C034	Base	it was the outcome of intensified capitalist conflicts and growing workers’ movements.	It is the product of the intensification of capitalist contradictions and the development of the workers' movement.	0.0321	0.4138	0.4256	0.9501
C	C035	Base	The old way might raise the rate of growth, but it will not work for long.	Using old methods, even if the speed is temporarily increased, won't be sustainable.	0.0305	0.1333	0.0633	0.9046
C	C036	Base	As county Party secretaries, you have surely seen many problems that reflect our realities.	Those in the position of county party secretary may encounter numerous practical contradictions and issues.	0.0291	0.1379	0.2088	0.8997
C	C037	Base	When the two collide, economic results must submit to social benefits.	However, compared to social benefits, economic benefits are of secondary importance.	0.1391	0.2727	0.2869	0.8978
C	C038	Base	misconduct by officials	Cadre Conduct Issues	0	0	0	0.8433
C	C039	Base	China’s economic development is facing and will encounter problems on both the supply side and the demand side.	The problems China's economic development is facing exist on both the supply and demand sides.	0.2809	0.6857	0.7413	0.939
C	C040	Base	The principal stress-point facing Chinese society is the gap between unbalanced and inadequate development and the people’s ever-growing need for a better life.	The principal contradiction in Chinese society has been transformed into the contradiction between the growing need for a better life and the imbalanced and insufficient development.	0.1999	0.5	0.5403	0.9281
C	C041	Base	pointing out symptoms and making prescriptions.	Identified the problem and prescribed a remedy.	0.0657	0.1538	0.082	0.8912
C	C042	Base	the theory of movement of opposites in the development of human society.	The law of contradictory movement in human social development.	0.0487	0.4762	0.2564	0.943
C	C043	Base	we should firmly grip the main problems and their main features.	Focus on the principal contradiction and its principal aspect.	0.0452	0.2	0.0926	0.9089
C	C044	Base	The rapid economic growth has indeed concealed certain conflicts and risks.	In the past, rapid economic growth masked some contradictions and risks.	0.1934	0.5455	0.5114	0.9446
C	C045	Base	We have committed ourselves to comprehensive moves to complete a moderately prosperous society in all aspects.	We proposed to coordinate the advancement of comprehensively building a moderately prosperous society.	0.165	0.4138	0.4043	0.9094
C	C046	Base	overall consideration and proper arrangement	Comprehensive coordination and appropriate arrangement	0.127	0.4	0.2	0.9446
C	C047	Base	In some places, a serious decline in land fertility, water and soil erosion, over-exploitation of groundwater, soil degradation, and non-point source pollution have become prominent problems that constrain the sustainable development of their agriculture.	In some areas, soil fertility has been seriously overexploited, and issues such as soil erosion, overextraction of groundwater, soil degradation, and intensified non-point source pollution have become prominent contradictions constraining the sustainable development of agriculture.	0.3756	0.6389	0.7017	0.9426
C	C048	Base	neither our country nor our people are prosperous enough.	The level of national development and the living standards of the people are not yet high.	0.0506	0.16	0.1933	0.8937
C	C049	Base	In recent years, long-pent-up problems in some countries have led to resentment among the people, unrest in society and downfall of governments.	In recent years, some countries have experienced widespread public discontent, social unrest, and regime collapse due to long-term accumulated contradictions.	0.1563	0.3556	0.3496	0.9361
C	C050	Base	This Four-Pronged Strategy tackles the major problems currently affecting the Party and the country.	The Four Comprehensives are the key issues that must be properly addressed in the current development of the Party and the state's cause.	0.109	0.3077	0.3992	0.8946
C	C013	PEFT	This means that the overall environment for open development is more favourable than ever before.	In other words, the overall environment for opening up and pursuing development today is more favorable than at any time in our history.	0.1241	0.4211	0.6244	0.932
C	C009	PEFT	Now the supply capacity of traditional industries has exceeded demand.	Currently, the output capacity of traditional industries greatly exceeds demand.	0.262	0.6	0.5625	0.9725
C	C018	PEFT	All party members should be aware that we must be ready at all times to meet great challenges.	This serves as a reminder to the whole Party that it must always be prepared to meet major challenges head-on.	0.0497	0.359	0.2907	0.9188
C	C020	PEFT	major problems in internal Party political activities.	Prominent problems in the political life of the Party.	0.1055	0.375	0.4384	0.9427
C	C024	PEFT	The unbalanced development between urban and rural areas is a serious problem hindering the development of our economy and society.	Imbalanced and uncoordinated urban-rural development was a prominent contradiction in China’s economic and social development.	0.028	0.2162	0.1777	0.9203
C	C002	PEFT	These are the supply-side, structural, and institutional conflicts.	These were problems on the supply side, structural problems, and institutional problems.	0.1383	0.6667	0.7231	0.9371
C	C014	PEFT	We should identify and address problems and disputes at their source.	We should focus on identifying and eliminating problems at their source.	0.2709	0.6364	0.6385	0.9479
C	C010	PEFT	Problems occurring in reform and opening up can only be solved through reform and opening up.	The contradictions in reform and opening up can only be resolved by further reform and opening up.	0.5918	0.7273	0.7436	0.9518
C	C025	PEFT	Socialism with Chinese characteristics enters a new era.	This new era of socialism with Chinese characteristics is defined by the following:	0.1329	0.381	0.6928	0.9167
C	C041	PEFT	pointing out symptoms and making prescriptions.	The symptoms were identified and a prescription was provided.	0.0552	0.2667	0.2381	0.8899
C	C044	PEFT	The rapid economic growth has indeed concealed certain conflicts and risks.	The rapid economic growth in the past concealed some contradictions and risks.	0.2892	0.6087	0.5718	0.9602
C	C046	PEFT	overall consideration and proper arrangement	Balancing All Aspects and Making Appropriate Plans	0.0657	0.1667	0.0962	0.8604
C	C003	PEFT	We should be capable of separating the main problems from less pressing ones.	It is important to be able to distinguish between principal and secondary contradictions.	0.0338	0.0769	0.0385	0.9002
C	C049	PEFT	In recent years, long-pent-up problems in some countries have led to resentment among the people, unrest in society and downfall of governments.	In recent years, some countries have seen accumulated problems lead to public discontent, social unrest and even the collapse of government.	0.1653	0.4444	0.4575	0.9501
C	C023	PEFT	Contemporary Marxist thinking has an important feature— many who advocate it have critiqued the structural problems in capitalist society.	A significant feature of the Marxist trends of thought in today’s world is that many of them have exposed the structural contradictions of capitalism.	0.0412	0.2273	0.2714	0.9116
C	C006	PEFT	this is a stage of concentrated conflicts of interest.	This was a period when China’s social contradictions would erupt.	0.0446	0.2	0.1087	0.8927
C	C050	PEFT	This Four-Pronged Strategy tackles the major problems currently affecting the Party and the country.	The four comprehensives are the principal contradiction that must be addressed in current Party and state affairs.	0.0511	0.25	0.2805	0.8904
C	C004	PEFT	In this new ear, if we fail to coordinate interests well and handle problems properly, the situation could deteriorate to the extent that it hinders our development process.	Under new circumstances, if we fail to properly coordinate interests and deal with various problems and conflicts, tensions will build up, and serious problems may even affect the development process.	0.1684	0.4138	0.3845	0.9338
C	C012	PEFT	County-level authorities face social problems at close range.	County governments were on the frontline in handling social conflicts.	0.0446	0.2105	0.1099	0.9061
C	C032	PEFT	the planned construction area of development zones, industrial parks, and new urban districts has exceeded actual demand.	The planned and built area of various development zones, industrial parks, new cities, and new districts exceeded the actual needs.	0.2946	0.7027	0.8013	0.9576
C	C033	PEFT	In the past，we tended to think that the conflicts and problems afflicting the people resulted from a low level of economical development and low income.	In the past, we often believed that some problems and conflicts were due to a low level of economic development and people’s low incomes.	0.143	0.5098	0.6624	0.9446
C	C048	PEFT	neither our country nor our people are prosperous enough.	China’s level of development and the well-being of its people remain modest.	0.0367	0.087	0.0526	0.8839
C	C035	PEFT	The old way might raise the rate of growth, but it will not work for long.	The old methods could only maintain a high growth rate for a short period.	0.0566	0.2667	0.1582	0.9123
C	C031	PEFT	This four-pronged strategy was created to meet the practical needs of national developent.	The Four Comprehensives has been developed in light of China’s current development needs.	0.0374	0.1429	0.1786	0.8884
C	C036	PEFT	As county Party secretaries, you have surely seen many problems that reflect our realities.	As county Party secretaries, you will no doubt see and run into many real problems and conflicts.	0.276	0.4516	0.4702	0.9378
C	C039	PEFT	China’s economic development is facing and will encounter problems on both the supply side and the demand side.	China faces problems on both the supply and demand sides.	0.1907	0.5517	0.4577	0.939
C	C045	PEFT	We have committed ourselves to comprehensive moves to complete a moderately prosperous society in all aspects.	We advanced the goal of building a moderately prosperous society in all respects.	0.3034	0.4828	0.4407	0.9184
C	C042	PEFT	the theory of movement of opposites in the development of human society.	the laws of the contradictory movement in the development of human society.	0.5142	0.75	0.7171	0.9519
C	C027	PEFT	real estate is facing structural and regional overcapacity.	The real estate market was now experiencing structural and regional over-supply.	0.1659	0.5	0.5762	0.9518
C	C043	PEFT	we should firmly grip the main problems and their main features.	The Party must grasp the principal contradiction and the principal aspect of any contradiction.	0.0346	0.16	0.1327	0.9083
C	C030	PEFT	We must be resolute in driving deeper reform in national defense and the armed forces.	We must deepen reform of the national defense and armed forces with unswerving commitment.	0.1471	0.5517	0.5522	0.9471
C	C016	PEFT	it is particularly important to guarantee the basic living standards and welfare of the people.	We must, in particular, ensure that the basic needs of our people are met.	0.0575	0.2759	0.1678	0.9344
C	C001	PEFT	This will be beneficial to land restoration, and sustainable agricultural development.	This helps allow farmland to recover and promotes sustainable agricultural development.	0.2243	0.5455	0.4646	0.9416
C	C047	PEFT	In some places, a serious decline in land fertility, water and soil erosion, over-exploitation of groundwater, soil degradation, and non-point source pollution have become prominent problems that constrain the sustainable development of their agriculture.	In some areas, the land was overused, and problems such as soil erosion, over-extraction of groundwater, soil degradation, and diffuse pollution had become major impediments to sustainable agricultural development.	0.2174	0.4848	0.5053	0.9326
C	C005	PEFT	We also face a serious structural deficiency of innovative scientists and engineers.	We also face a daunting challenge in the science and technology sector, namely the acute shortage of innovative talent with a lopsided structure.	0.1205	0.3429	0.5361	0.9179
C	C037	PEFT	When the two collide, economic results must submit to social benefits.	However, economic benefits should take a back seat to social benefits.	0.23	0.3636	0.4055	0.9136
C	C011	PEFT	The major causes of these problems are not periodic but structural.	These problems were not due to cyclical fluctuations, but to structural problems.	0.0425	0.4348	0.2252	0.9176
C	C034	PEFT	it was the outcome of intensified capitalist conflicts and growing workers’ movements.	The CPC was the product of the intensification of capitalist contradictions and the development of the workers’ movement.	0.0554	0.4	0.4222	0.9485
C	C008	PEFT	The basic fact that China is still in the primary stage of socialism and will long remain so has not changed.	China is still in the primary stage of socialism, and will long remain so.	0.5208	0.8	0.6895	0.9408
C	C007	PEFT	You are the ones responsible for dealing with such problems, and you should act and resolve the problems rather than shrinking from them and shirking your responsibilities.	We should have a strong sense of responsibility for addressing prominent problems and tackle them head-on rather than dodging or shifting them away.	0.0361	0.2353	0.2578	0.9007
C	C022	PEFT	strive to unite the people, build consensus, resolve conflicts, improve relationships, and stimulate motivation.	We should work harder to promote unity of thought, foster solidarity, resolve conflicts, build goodwill, and generate motivation.	0.1579	0.3125	0.2961	0.9317
C	C029	PEFT	Leading officials should improve their ability to communicate with media.	Leading officials should be better able to work with the media.	0.1724	0.5714	0.5061	0.966
C	C038	PEFT	misconduct by officials	The conduct of officials	0.1597	0.2857	0.1613	0.9161
C	C040	PEFT	The principal stress-point facing Chinese society is the gap between unbalanced and inadequate development and the people’s ever-growing need for a better life.	The principal contradiction facing Chinese society is that between unbalanced and inadequate development and the people's ever-growing needs for a better life.	0.5209	0.84	0.8502	0.9699
C	C028	PEFT	Of course，the public and private sectors alike encounter problems, dilemas and challenges as they grow.	Of course, both the public sector and the non-public sector have encountered problems and difficulties and faced challenges in their development.	0.0277	0.4211	0.4812	0.9193
C	C026	PEFT	We need to work together in pursuit of solutions.	We must work together to find a solution.	0.1073	0.3529	0.418	0.9603
C	C021	PEFT	The main problem used to be undersupply.	The principal contradiction was that the supply of goods was insufficient.	0.0403	0.1111	0.0676	0.9238
C	C019	PEFT	we will lose this precious window of opportunity.	We will miss the precious opportunity of this window period.	0.061	0.4444	0.7698	0.9496
C	C015	PEFT	To carry out these resolutions, it must be stressed that we should be fully aware of our problems, focus on the key issues for further study and research.	In addressing these major issues, we have stressed the importance of maintaining a strong problem-oriented approach and taking major problems as our guide to further study and reflection.	0.0645	0.2456	0.3035	0.9022
C	C017	PEFT	The industrial capacity is approaching a peak.	The production capacity of industries is already nearing its peak.	0.0943	0.4706	0.411	0.9507
C	C011	FPFT	The major causes of these problems are not periodic but structural.	The principal contradiction underlying these problems was not cyclical but structural in nature.	0.0924	0.5	0.4563	0.9342
C	C031	FPFT	This four-pronged strategy was created to meet the practical needs of national developent.	The Four Comprehensives strategy emerged from China's development needs.	0.037	0.25	0.1838	0.8834
C	C029	FPFT	Leading officials should improve their ability to communicate with media.	and improving their ability to engage with the media.	0.186	0.5263	0.5682	0.9272
C	C019	FPFT	we will lose this precious window of opportunity.	We will lose the precious opportunity presented by the current window of time.	0.0924	0.5714	0.7467	0.9657
C	C025	FPFT	Socialism with Chinese characteristics enters a new era.	This new era is the era of socialism with Chinese characteristics.	0.1659	0.4211	0.6777	0.928
C	C038	FPFT	misconduct by officials	Work style of officials	0.1597	0.2857	0.1613	0.9032
C	C010	FPFT	Problems occurring in reform and opening up can only be solved through reform and opening up.	The problems in reform and opening up can only be resolved by further reform and opening up.	0.5918	0.7879	0.8025	0.9594
C	C034	FPFT	it was the outcome of intensified capitalist conflicts and growing workers’ movements.	The party emerged as a result of the intensification of capitalist contradictions and the development of the workers’ movement.	0.03	0.3226	0.3776	0.9426
C	C015	FPFT	To carry out these resolutions, it must be stressed that we should be fully aware of our problems, focus on the key issues for further study and research.	In addressing these major issues, we were keenly aware of the need to adopt a problem-oriented approach and focus on major problems so as to gain a deeper understanding of them.	0.0418	0.2	0.2598	0.9038
C	C045	FPFT	We have committed ourselves to comprehensive moves to complete a moderately prosperous society in all aspects.	We put forward the coordinated advancement of the goal of building a moderately prosperous society in all respects.	0.268	0.4118	0.4808	0.921
C	C012	FPFT	County-level authorities face social problems at close range.	Counties are at the frontline of social contradictions.	0.0627	0.1176	0.1685	0.89
C	C039	FPFT	China’s economic development is facing and will encounter problems on both the supply side and the demand side.	China’s economic development faces problems on both the supply and demand sides.	0.264	0.6875	0.6514	0.9666
C	C008	FPFT	The basic fact that China is still in the primary stage of socialism and will long remain so has not changed.	The basic national condition that China is still in the primary stage of socialism and will long stay there has not changed.	0.6725	0.8372	0.8987	0.9725
C	C048	FPFT	neither our country nor our people are prosperous enough.	China was still a backward agricultural country with a low standard of living.	0.0338	0.0909	0.0532	0.8701
C	C004	FPFT	In this new ear, if we fail to coordinate interests well and handle problems properly, the situation could deteriorate to the extent that it hinders our development process.	In the new situation, if we fail to coordinate interests or handle various conflicts, the problems will be aggravated, and serious problems may even derail the development process.	0.2626	0.4643	0.4509	0.9312
C	C050	FPFT	This Four-Pronged Strategy tackles the major problems currently affecting the Party and the country.	These four comprehensives are the principal contradiction that the Party and the country must address in advancing their cause.	0.195	0.4118	0.4367	0.8924
C	C040	FPFT	The principal stress-point facing Chinese society is the gap between unbalanced and inadequate development and the people’s ever-growing need for a better life.	The principal contradiction facing Chinese society is now that between the ever-growing needs of the people for a better life and unbalanced and inadequate development.	0.3165	0.5385	0.7933	0.9508
C	C013	FPFT	This means that the overall environment for open development is more favourable than ever before.	In other words, the external environment for open development today is more favorable than ever before.	0.3026	0.6452	0.7211	0.96
C	C003	FPFT	We should be capable of separating the main problems from less pressing ones.	We must be good at distinguishing between principal and secondary contradictions.	0.0377	0.1667	0.0781	0.9153
C	C007	FPFT	You are the ones responsible for dealing with such problems, and you should act and resolve the problems rather than shrinking from them and shirking your responsibilities.	When faced with a prominent problem, we should take responsibility and deal with it head-on instead of avoiding it or passing the buck.	0.0201	0.1569	0.1993	0.9077
C	C018	FPFT	All party members should be aware that we must be ready at all times to meet great challenges.	This is a timely reminder that the whole Party must always be prepared to meet major challenges.	0.0661	0.3429	0.355	0.9267
C	C046	FPFT	overall consideration and proper arrangement	taking a holistic approach and making well-conceived arrangements	0.0552	0.1429	0.2778	0.886
C	C044	FPFT	The rapid economic growth has indeed concealed certain conflicts and risks.	In the past, rapid economic growth covered up some problems and risks.	0.1778	0.5217	0.5068	0.9415
C	C035	FPFT	The old way might raise the rate of growth, but it will not work for long.	If we relied on the old methods, the temporarily high growth rate could not be sustained.	0.0349	0.3125	0.2665	0.9041
C	C005	FPFT	We also face a serious structural deficiency of innovative scientists and engineers.	Our science and technology workforce also faces severe challenges, as there is a prominent shortage of innovative, skilled personnel.	0.0478	0.2667	0.4056	0.8896
C	C042	FPFT	the theory of movement of opposites in the development of human society.	The Law of Contradictions in the Development of Human Society	0.0739	0.7273	0.6601	0.9382
C	C028	FPFT	Of course，the public and private sectors alike encounter problems, dilemas and challenges as they grow.	Of course, both the public sector and the non-public sector have encountered some difficulties and challenges in their development.	0.0497	0.3889	0.4537	0.9156
C	C016	FPFT	it is particularly important to guarantee the basic living standards and welfare of the people.	In particular, we must ensure people’s basic needs are met, their basic living standards are guaranteed, and their basic dignity is upheld.	0.0639	0.2105	0.3035	0.9256
C	C024	FPFT	The unbalanced development between urban and rural areas is a serious problem hindering the development of our economy and society.	The imbalanced and uncoordinated development between urban and rural areas is a prominent problem in China’s economic and social development.	0.3713	0.5366	0.5754	0.9505
C	C001	FPFT	This will be beneficial to land restoration, and sustainable agricultural development.	This rotation system helped restore the fertility of farmland and contributed to the sustainable development of agriculture.	0.0336	0.2857	0.3017	0.9246
C	C043	FPFT	we should firmly grip the main problems and their main features.	Grasping the principal contradiction and the principal aspect of each contradiction	0.0407	0.1818	0.1364	0.8889
C	C023	FPFT	Contemporary Marxist thinking has an important feature— many who advocate it have critiqued the structural problems in capitalist society.	A very important feature of Marxist trends of thought in the contemporary world is that many of them have brought to light the structural contradictions of capitalism.	0.0378	0.2609	0.3758	0.9136
C	C049	FPFT	In recent years, long-pent-up problems in some countries have led to resentment among the people, unrest in society and downfall of governments.	In recent years, due to long-accumulated problems, people's grievances boiled over in some countries, resulting in social turmoil and the collapse of governments.	0.1806	0.4898	0.5302	0.9357
C	C022	FPFT	strive to unite the people, build consensus, resolve conflicts, improve relationships, and stimulate motivation.	We should do more to promote ideological unity, foster a strong sense of community, defuse conflicts, deepen understanding, and enhance motivation.	0.0554	0.2286	0.1361	0.9165
C	C006	FPFT	this is a stage of concentrated conflicts of interest.	This stage witnessed the outbreak of many contradictions.	0.0561	0.3529	0.1685	0.9006
C	C002	FPFT	These are the supply-side, structural, and institutional conflicts.	These were problems on the supply side, structural issues, and institutional barriers.	0.1383	0.6667	0.7231	0.9394
C	C017	FPFT	The industrial capacity is approaching a peak.	The sector was already operating near full capacity.	0.0627	0.2667	0.2113	0.8955
C	C036	FPFT	As county Party secretaries, you have surely seen many problems that reflect our realities.	As county Party secretaries, you may come across many realistic problems and difficulties.	0.3352	0.5185	0.4838	0.9253
C	C020	FPFT	major problems in internal Party political activities.	Prominent Contradictions and Problems in Intraparty Political Life	0.0552	0.4	0.3599	0.8855
C	C027	FPFT	real estate is facing structural and regional overcapacity.	There was a structural and regional oversupply in the real estate market.	0.1513	0.3	0.5762	0.9425
C	C026	FPFT	We need to work together in pursuit of solutions.	We all need to work together to find a solution.	0.2597	0.5263	0.4686	0.9576
C	C037	FPFT	When the two collide, economic results must submit to social benefits.	However, economic benefits were secondary to social benefits.	0.2314	0.4211	0.3505	0.9132
C	C041	FPFT	pointing out symptoms and making prescriptions.	He had diagnosed the problem and prescribed a solution.	0.0499	0.1333	0.1587	0.8796
C	C030	FPFT	We must be resolute in driving deeper reform in national defense and the armed forces.	We must deepen reform of national defense and the armed forces without waver.	0.3607	0.6429	0.5968	0.944
C	C047	FPFT	In some places, a serious decline in land fertility, water and soil erosion, over-exploitation of groundwater, soil degradation, and non-point source pollution have become prominent problems that constrain the sustainable development of their agriculture.	Soil nutrients were severely overdrawn in some areas, and problems like soil erosion, over-extraction of groundwater, land degradation, and diffuse pollution have become major barriers to sustainable agricultural development.	0.1105	0.4545	0.4047	0.9238
C	C032	FPFT	the planned construction area of development zones, industrial parks, and new urban districts has exceeded actual demand.	The total planned area of development zones, industrial parks, and new cities and urban districts exceeded actual needs.	0.5118	0.8	0.8326	0.9681
C	C009	FPFT	Now the supply capacity of traditional industries has exceeded demand.	At present, the supply capacity of traditional industries has been greatly outstripping demand.	0.4429	0.6957	0.869	0.9505
C	C033	FPFT	In the past，we tended to think that the conflicts and problems afflicting the people resulted from a low level of economical development and low income.	In the past, we often thought that some problems and difficulties were caused by a low level of economic development and people’s low incomes.	0.138	0.5098	0.6515	0.9435
C	C021	FPFT	The main problem used to be undersupply.	The inadequate supply of goods and services was the principal contradiction.	0.0403	0.1111	0.0676	0.9037
C	C014	FPFT	We should identify and address problems and disputes at their source.	We should focus on identifying and defusing potential conflicts at their source.	0.239	0.5217	0.5718	0.9396

## Sheet: Evaluation_Statistics_Notes
Item	Description
BLEU	Sentence-level sacreBLEU, scaled to 0-1. BLEU ≥ 0.4 was used as the operational pass threshold.
ROUGE-L F1	Longest-common-subsequence F1 between the machine translation and reference translation using word-level tokenisation.
METEOR	NLTK METEOR score computed on tokenised English translations.
BERTScore F1	BERTScore F1 computed with the official bert-score package using roberta-large, the recommended English layer 17, and the PyTorch/Transformers backend.
Likelihood-ratio G^2	2 x 2 likelihood-ratio G^2 test computed from BLEU pass/fail counts, with 50 items per model.
Paired t-tests	Two-sided paired t-tests applied to item-level BLEU, ROUGE-L F1, METEOR, and BERTScore F1 scores for each model pair within each test set.
Paired Cohen's d_z	Mean paired item-level score difference divided by the SD of paired differences; negative values indicate that the second model in the comparison scored higher.
Item_ID	In the English-language version, Item_ID identifies the same underlying source item across model outputs within each test set. Chinese source texts are not redistributed in this workbook because parts of the underlying materials derive from third-party officially published sources.
