# Supplementary material for: Textual overlap rather than domain alignment: A comparative study of fine-tuning strategies for specialised machine translation with large language models
Source: PLoS One. 2026 Jul 20;21(7):e0352256. doi: 10.1371/journal.pone.0352256 (PMC13384323; doi:10.1371/journal.pone.0352256)
Supplement: S3 File — (ZIP) [file pone.0352256.s003.zip]

Archive with 15 entries (15 files):
- calculate_translation_metrics.py
- Fig1.tif
- Fig2.tif
- Fig3.tif
- Fig4.tif
- Fig5.tif
- fpft_log.docx
- generate_figures_1-4.py
- generate_figure_5.py
- item_level_metrics.csv
- peft_log.docx
- S3_Code_README.txt
- Table3_metric_summary.csv
- Table4_bleu_pass_likelihood_tests.csv
- Table5_paired_t_tests.csv
