# Supplementary material for: Textual overlap rather than domain alignment: A comparative study of fine-tuning strategies for specialised machine translation with large language models
Source: PLoS One. 2026 Jul 20;21(7):e0352256. doi: 10.1371/journal.pone.0352256 (PMC13384323; doi:10.1371/journal.pone.0352256)
Supplement: S3 File — (ZIP) [file pone.0352256.s003.zip › calculate_translation_metrics.py]

from __future__ import annotations

import argparse
import csv
import os
import re
import zipfile
from pathlib import Path
from xml.etree import ElementTree as ET


# BERTScore uses the PyTorch Transformers backend. These settings prevent
# optional TensorFlow imports from interfering with a PyTorch-only run.
os.environ.setdefault("USE_TF", "0")
os.environ.setdefault("TRANSFORMERS_NO_TF", "1")
os.environ.setdefault("USE_FLAX", "0")

WORKDIR = Path(__file__).resolve().parent
DEFAULT_INPUT_DIR = WORKDIR / "source_translation_workbooks"
DEFAULT_MODEL = WORKDIR.parent.parent / "_models" / "roberta-large"
DEFAULT_OUTPUT = WORKDIR / "item_level_metrics.csv"

METRICS = ["BLEU", "ROUGE-L F1", "METEOR", "BERTScore F1"]
MODEL_ORDER = {"Base": 0, "PEFT": 1, "FPFT": 2}
SET_ORDER = {"A": 0, "B": 1, "C": 2}

XLSX_NS = {"a": "http://schemas.openxmlformats.org/spreadsheetml/2006/main"}

_SACREBLEU = None
_METEOR_SCORE = None
_BERT_SCORE = None


def require_sacrebleu():
    global _SACREBLEU
    if _SACREBLEU is None:
        try:
            import sacrebleu
        except ImportError as exc:
            raise SystemExit("sacrebleu is required to compute BLEU. Please install sacrebleu and rerun the script.") from exc
        _SACREBLEU = sacrebleu
    return _SACREBLEU


def require_meteor_score():
    global _METEOR_SCORE
    if _METEOR_SCORE is None:
        try:
            from nltk.translate.meteor_score import meteor_score
        except ImportError as exc:
            raise SystemExit("nltk is required to compute METEOR. Please install nltk and rerun the script.") from exc
        _METEOR_SCORE = meteor_score
    return _METEOR_SCORE


def require_bert_score():
    global _BERT_SCORE
    if _BERT_SCORE is None:
        try:
            from bert_score import score as bert_score
        except ImportError as exc:
            raise SystemExit("bert-score is required to compute BERTScore F1. Please install bert-score and rerun the script.") from exc
        _BERT_SCORE = bert_score
    return _BERT_SCORE


def parse_args() -> argparse.Namespace:
    parser = argparse.ArgumentParser(
        description=(
            "Recalculate BLEU, ROUGE-L F1, METEOR, and BERTScore F1 from the "
            "nine source translation workbooks."
        )
    )
    parser.add_argument(
        "--input-dir",
        type=Path,
        default=DEFAULT_INPUT_DIR,
        help="Folder containing the three-model, three-test-set translation workbooks.",
    )
    parser.add_argument(
        "--output",
        type=Path,
        default=DEFAULT_OUTPUT,
        help="Output CSV file. Defaults to item_level_metrics.csv in this folder.",
    )
    parser.add_argument(
        "--bertscore-model",
        type=str,
        default=str(DEFAULT_MODEL if DEFAULT_MODEL.exists() else "roberta-large"),
        help=(
            "Local model folder or Hugging Face model name for BERTScore. "
            "Defaults to the local roberta-large folder when available."
        ),
    )
    parser.add_argument("--bertscore-layer", type=int, default=17, help="Layer used for roberta-large BERTScore F1.")
    parser.add_argument("--batch-size", type=int, default=8, help="BERTScore batch size.")
    parser.add_argument("--device", default=None, help="Device for BERTScore, for example cpu or cuda:0.")
    parser.add_argument(
        "--limit",
        type=int,
        default=None,
        help="Optional smoke-test limit per workbook. Omit for the full 450-item calculation.",
    )
    return parser.parse_args()


def infer_model(path: Path) -> str:
    text = str(path).lower()
    if "peft" in text or "lora" in text:
        return "PEFT"
    if "fpft" in text:
        return "FPFT"
    if "base" in text:
        return "Base"
    raise ValueError(f"Cannot infer model from file name: {path}")


def infer_set(path: Path) -> str:
    compact = path.name.lower().replace(" ", "").replace("_", "")
    for label in ("A", "B", "C"):
        if f"set{label.lower()}" in compact:
            return label
    raise ValueError(f"Cannot infer test set from file name: {path}")


def column_index(cell_ref: str) -> int:
    letters = "".join(ch for ch in cell_ref if ch.isalpha())
    value = 0
    for ch in letters:
        value = value * 26 + ord(ch.upper()) - 64
    return value - 1


def read_shared_strings(zf: zipfile.ZipFile) -> list[str]:
    if "xl/sharedStrings.xml" not in zf.namelist():
        return []
    root = ET.fromstring(zf.read("xl/sharedStrings.xml"))
    strings: list[str] = []
    for item in root.findall("a:si", XLSX_NS):
        strings.append("".join(node.text or "" for node in item.findall(".//a:t", XLSX_NS)))
    return strings


def cell_value(cell: ET.Element, shared_strings: list[str]) -> str:
    value = cell.find("a:v", XLSX_NS)
    if value is None:
        inline = cell.find("a:is", XLSX_NS)
        if inline is not None:
            return "".join(node.text or "" for node in inline.findall(".//a:t", XLSX_NS))
        return ""
    text = value.text or ""
    if cell.get("t") == "s":
        return shared_strings[int(text)]
    return text


def read_xlsx_rows(path: Path) -> list[dict[str, str]]:
    with zipfile.ZipFile(path) as zf:
        shared_strings = read_shared_strings(zf)
        sheet = ET.fromstring(zf.read("xl/worksheets/sheet1.xml"))

    rows: list[list[str]] = []
    for row in sheet.findall(".//a:row", XLSX_NS):
        values: list[str] = []
        for cell in row.findall("a:c", XLSX_NS):
            idx = column_index(cell.get("r", "A1"))
            while len(values) <= idx:
                values.append("")
            values[idx] = cell_value(cell, shared_strings)
        rows.append(values)

    if not rows:
        return []
    header = rows[0]
    original_col = 0
    reference_col = next(i for i, name in enumerate(header) if name.strip().lower() == "reference")
    translation_col = next(i for i, name in enumerate(header) if "translation" in name.strip().lower())

    records = []
    for row in rows[1:]:
        if not any(row):
            continue
        records.append(
            {
                "_Source_Key": row[original_col].strip() if len(row) > original_col else "",
                "Reference": row[reference_col].strip() if len(row) > reference_col else "",
                "Translation": row[translation_col].strip() if len(row) > translation_col else "",
            }
        )
    return records


def tokenize(text: str) -> list[str]:
    return re.findall(r"[A-Za-z0-9]+", text.lower())


def rouge_l_f1(candidate: str, reference: str) -> float:
    cand = tokenize(candidate)
    ref = tokenize(reference)
    if not cand or not ref:
        return 0.0
    previous = [0] * (len(ref) + 1)
    for c_token in cand:
        current = [0]
        for j, r_token in enumerate(ref, start=1):
            if c_token == r_token:
                current.append(previous[j - 1] + 1)
            else:
                current.append(max(previous[j], current[-1]))
        previous = current
    lcs = previous[-1]
    precision = lcs / len(cand)
    recall = lcs / len(ref)
    if precision + recall == 0:
        return 0.0
    return 2 * precision * recall / (precision + recall)


def meteor(candidate: str, reference: str) -> float:
    cand_tokens = tokenize(candidate)
    ref_tokens = tokenize(reference)
    if not cand_tokens or not ref_tokens:
        return 0.0
    return float(require_meteor_score()([ref_tokens], cand_tokens))


def bleu(candidate: str, reference: str) -> float:
    if not candidate.strip() or not reference.strip():
        return 0.0
    return float(require_sacrebleu().sentence_bleu(candidate, [reference]).score / 100)


def discover_workbooks(input_dir: Path) -> list[Path]:
    if not input_dir.exists():
        raise SystemExit(
            "Input directory not found: "
            f"{input_dir}\n\n"
            "This script recalculates metrics from the nine intermediate source translation "
            "workbooks used during local analysis. Those workbooks are not included in this "
            "public S3 package because they contain non-English source texts derived in part "
            "from third-party officially published materials. To run this script, provide "
            "an input folder with the nine source translation workbooks using --input-dir. "
            "To reproduce Fig 5 and Tables 3-5 from the public item-level data, run "
            "generate_figure_5.py instead."
        )
    workbooks = [
        path
        for path in input_dir.rglob("*.xlsx")
        if not path.name.startswith("~$") and path.is_file()
    ]
    if not workbooks:
        raise SystemExit(
            "No .xlsx source translation workbooks were found in "
            f"{input_dir}.\n\n"
            "To run this script, provide --input-dir with the nine source translation "
            "workbooks. To reproduce Fig 5 and Tables 3-5 from the public item-level "
            "data, run generate_figure_5.py instead."
        )
    return sorted(workbooks, key=lambda p: (SET_ORDER[infer_set(p)], MODEL_ORDER[infer_model(p)], str(p)))


def calculate_rows(input_dir: Path, limit: int | None) -> list[dict[str, object]]:
    output_rows: list[dict[str, object]] = []
    for workbook in discover_workbooks(input_dir):
        model = infer_model(workbook)
        test_set = infer_set(workbook)
        records = read_xlsx_rows(workbook)
        if limit is not None:
            records = records[:limit]
        for record in records:
            reference = record["Reference"]
            translation = record["Translation"]
            output_rows.append(
                {
                    "Set": test_set,
                    "Item_ID": "",
                    "_Source_Key": record["_Source_Key"],
                    "Model": model,
                    "Reference": reference,
                    "Translation": translation,
                    "BLEU": round(bleu(translation, reference), 4),
                    "ROUGE-L F1": round(rouge_l_f1(translation, reference), 4),
                    "METEOR": round(meteor(translation, reference), 4),
                    "BERTScore F1": "",
                }
            )
    assign_item_ids(output_rows)
    return output_rows


def assign_item_ids(rows: list[dict[str, object]]) -> None:
    """Assign stable English item identifiers without redistributing source text."""
    for test_set in SET_ORDER:
        set_rows = [row for row in rows if row["Set"] == test_set]
        base_rows = [row for row in set_rows if row["Model"] == "Base"]
        source_key_to_id: dict[str, str] = {}
        for idx, row in enumerate(base_rows, start=1):
            source_key = str(row["_Source_Key"])
            if source_key in source_key_to_id:
                raise ValueError(f"Duplicate Base source key in Set {test_set}.")
            source_key_to_id[source_key] = f"{test_set}{idx:03d}"
        missing = []
        for row in set_rows:
            source_key = str(row["_Source_Key"])
            item_id = source_key_to_id.get(source_key)
            if item_id is None:
                missing.append(source_key)
            else:
                row["Item_ID"] = item_id
        if missing:
            raise ValueError(f"Source keys absent from Base ordering in Set {test_set}: {len(missing)}")


def add_bertscore(rows: list[dict[str, object]], model_type: str, num_layers: int, batch_size: int, device: str | None) -> None:
    candidates = [str(row["Translation"]) for row in rows]
    references = [str(row["Reference"]) for row in rows]
    _, _, f1 = require_bert_score()(
        candidates,
        references,
        model_type=model_type,
        num_layers=num_layers,
        lang="en",
        batch_size=batch_size,
        device=device,
        verbose=True,
    )
    for row, value in zip(rows, f1.tolist()):
        row["BERTScore F1"] = round(float(value), 4)


def write_csv(path: Path, rows: list[dict[str, object]]) -> None:
    path.parent.mkdir(parents=True, exist_ok=True)
    fieldnames = ["Set", "Item_ID", "Model", "Reference", "Translation", *METRICS]
    with path.open("w", encoding="utf-8-sig", newline="") as f:
        writer = csv.DictWriter(f, fieldnames=fieldnames)
        writer.writeheader()
        writer.writerows(rows)


def main() -> None:
    args = parse_args()
    rows = calculate_rows(args.input_dir.resolve(), args.limit)
    add_bertscore(rows, args.bertscore_model, args.bertscore_layer, args.batch_size, args.device)
    write_csv(args.output.resolve(), rows)
    print(f"Processed {len(rows)} rows from {args.input_dir}")
    print(f"Wrote {args.output.resolve()}")
    print(f"BERTScore model: {args.bertscore_model}; layer: {args.bertscore_layer}")


if __name__ == "__main__":
    main()
