# Supplementary material for: Textual overlap rather than domain alignment: A comparative study of fine-tuning strategies for specialised machine translation with large language models
Source: PLoS One. 2026 Jul 20;21(7):e0352256. doi: 10.1371/journal.pone.0352256 (PMC13384323; doi:10.1371/journal.pone.0352256)
Supplement: S3 File — (ZIP) [file pone.0352256.s003.zip › generate_figures_1-4.py]

from __future__ import annotations

import ast
import math
import sys
import zipfile
import xml.etree.ElementTree as ET
from pathlib import Path

try:
    from PIL import Image, ImageDraw, ImageFont
except ImportError as exc:
    raise SystemExit(
        "Pillow is required to generate the figure files. "
        "Please use the bundled interpreter or install Pillow."
    ) from exc


WORKDIR = Path(__file__).resolve().parent
FPFT_LOG = WORKDIR / "fpft_log.docx"
PEFT_LOG = WORKDIR / "peft_log.docx"

# PLOS ONE figure requirements specify a width of 789-2250 px at 300 dpi.
# These dimensions mirror the production-ready TIFF files prepared for upload.
PLOS_LINE_FIGURE_SIZES = {
    "loss": (1735, 1009),
    "train_speed(iter/s)": (1735, 1009),
    "learning_rate": (1735, 1009),
    "consumed_train_tokens": (1545, 1009),
}


def parse_log_docx(path: Path) -> list[dict]:
    """Extract structured training-log rows from a .docx log file.

    The exported Bailian logs store each structured record as a paragraph that
    begins with "{'loss': ...}". We intentionally parse only those rows.
    """

    rows: list[dict] = []
    for text in extract_docx_paragraph_texts(path):
        if text.startswith("{'loss':"):
            rows.append(ast.literal_eval(text))
    if not rows:
        raise ValueError(f"No structured log rows were found in {path.name}.")
    return rows


def extract_docx_paragraph_texts(path: Path) -> list[str]:
    """Read paragraph texts from a .docx file using only the standard library."""

    ns = {"w": "http://schemas.openxmlformats.org/wordprocessingml/2006/main"}
    with zipfile.ZipFile(path) as zf:
        xml_bytes = zf.read("word/document.xml")
    root = ET.fromstring(xml_bytes)

    paragraphs: list[str] = []
    for para in root.findall(".//w:p", ns):
        text_parts: list[str] = []
        for node in para.findall(".//w:t", ns):
            if node.text:
                text_parts.append(node.text)
        text = "".join(text_parts).strip()
        if text:
            paragraphs.append(text)
    return paragraphs


def generate_figures(fpft: list[dict], peft: list[dict], output_dir: Path) -> list[Path]:
    steps_fpft = list(range(1, len(fpft) + 1))
    steps_peft = list(range(1, len(peft) + 1))

    plots = [
        (
            "Fig1.tif",
            "Training step",
            "Loss",
            ("FPFT", fpft, "loss", "#1f77b4"),
            ("PEFT", peft, "loss", "#d62728"),
        ),
        (
            "Fig2.tif",
            "Training step",
            "Iterations per second",
            ("FPFT", fpft, "train_speed(iter/s)", "#1f77b4"),
            ("PEFT", peft, "train_speed(iter/s)", "#d62728"),
        ),
        (
            "Fig3.tif",
            "Training step",
            "Learning rate",
            ("FPFT", fpft, "learning_rate", "#1f77b4"),
            ("PEFT", peft, "learning_rate", "#d62728"),
        ),
        (
            "Fig4.tif",
            "Training step",
            "Consumed tokens",
            ("FPFT", fpft, "consumed_train_tokens", "#1f77b4"),
            ("PEFT", peft, "consumed_train_tokens", "#d62728"),
        ),
    ]

    generated: list[Path] = []
    for filename, xlabel, ylabel, series1, series2 in plots:
        path = output_dir / filename
        draw_line_chart(path, xlabel, ylabel, [(series1, steps_fpft, fpft), (series2, steps_peft, peft)])
        generated.append(path)
    return generated


def draw_line_chart(path: Path, xlabel: str, ylabel: str, series_defs) -> None:
    chart_key = series_defs[0][0][2]
    width, height = PLOS_LINE_FIGURE_SIZES.get(chart_key, (1800, 1050))
    margin_left, margin_right, margin_top, margin_bottom = 130, 70, 70, 140
    use_log_y = chart_key == "learning_rate"
    use_token_markers = chart_key == "consumed_train_tokens"
    if use_token_markers:
        margin_right = 260
    plot_w = width - margin_left - margin_right
    plot_h = height - margin_top - margin_bottom

    img = Image.new("RGB", (width, height), "white")
    draw = ImageDraw.Draw(img)
    try:
        font = ImageFont.truetype(r"C:\Windows\Fonts\arial.ttf", 24)
        small_font = ImageFont.truetype(r"C:\Windows\Fonts\arial.ttf", 20)
    except Exception:
        font = ImageFont.load_default()
        small_font = font

    all_values = []
    max_steps = 0
    for (label, _data, key, color), steps, rows in series_defs:
        vals = [row[key] for row in rows]
        all_values.extend(vals)
        max_steps = max(max_steps, max(steps))

    min_v = min(all_values)
    max_v = max(all_values)
    if use_log_y:
        min_v = min(all_values)
        max_v = max(all_values)
        log_min = math.log10(min_v) - 0.35
        log_max = math.log10(max_v) + 0.08
    else:
        if min_v == max_v:
            min_v -= 1
            max_v += 1
        pad = (max_v - min_v) * 0.08
        min_v -= pad
        max_v += pad

    def sx(step: float) -> float:
        return margin_left + (step - 1) / (max_steps - 1) * plot_w

    def sy(value: float) -> float:
        if use_log_y:
            return margin_top + (log_max - math.log10(value)) / (log_max - log_min) * plot_h
        return margin_top + (max_v - value) / (max_v - min_v) * plot_h

    if use_log_y:
        tick_values = [1e-8, 1e-7, 1e-6, 1e-5, 1e-4, 3e-4]
        tick_values = [v for v in tick_values if min(all_values) * 0.5 <= v <= max(all_values) * 1.2]
        for value in tick_values:
            y = sy(value)
            draw.line((margin_left, y, width - margin_right, y), fill=(220, 220, 220), width=1)
            draw.text((10, y - 10), f"{value:.0e}", fill="black", font=small_font)
    else:
        for i in range(6):
            y = margin_top + i * plot_h / 5
            draw.line((margin_left, y, width - margin_right, y), fill=(220, 220, 220), width=1)
            value = max_v - i * (max_v - min_v) / 5
            label = f"{value:.2e}" if max_v < 0.001 or min_v > 10000 else (f"{value:,.0f}" if max_v > 1000 else f"{value:.2f}")
            draw.text((10, y - 10), label, fill="black", font=small_font)
    for i in range(6):
        x = margin_left + i * plot_w / 5
        draw.line((x, margin_top, x, height - margin_bottom), fill=(235, 235, 235), width=1)
        step_label = str(int(1 + i * (max_steps - 1) / 5))
        draw.text((x - 15, height - margin_bottom + 18), step_label, fill="black", font=small_font)

    draw.line((margin_left, margin_top, margin_left, height - margin_bottom), fill="black", width=2)
    draw.line((margin_left, height - margin_bottom, width - margin_right, height - margin_bottom), fill="black", width=2)

    color_map = {"#1f77b4": (31, 119, 180), "#d62728": (214, 39, 40)}
    legend_y = 12
    legend_x = width - 360

    def draw_text_with_background(x: float, y: float, text: str, fill, font_obj) -> None:
        try:
            bbox = draw.textbbox((x, y), text, font=font_obj)
            pad_x, pad_y = 6, 3
            draw.rectangle(
                (bbox[0] - pad_x, bbox[1] - pad_y, bbox[2] + pad_x, bbox[3] + pad_y),
                fill="white",
            )
        except Exception:
            pass
        draw.text((x, y), text, fill=fill, font=font_obj)

    def draw_series_marker(x: float, y: float, fill_color, marker_kind: str) -> None:
        r = 6
        if marker_kind == "square":
            draw.rectangle((x - r, y - r, x + r, y + r), fill=fill_color, outline="white", width=2)
        else:
            draw.ellipse((x - r, y - r, x + r, y + r), fill=fill_color, outline="white", width=2)

    def value_label_text(series_label: str, pos: str, key: str, value: float) -> str:
        if key == "loss":
            rendered = f"{value:.4f}"
        elif key == "learning_rate":
            rendered = f"{value:.4e}"
        elif abs(value) < 0.001:
            rendered = f"{value:.4e}"
        else:
            rendered = f"{value:,}"
        return f"{series_label} {pos}: {rendered}"

    draw_indices = list(range(len(series_defs)))
    if use_token_markers:
        draw_indices = [1, 0]

    cached_points = {}
    cached_vals = {}
    for draw_idx in draw_indices:
        label, _data, key, color = series_defs[draw_idx][0]
        steps = series_defs[draw_idx][1]
        rows = series_defs[draw_idx][2]
        vals = [row[key] for row in rows]
        points = [(sx(step), sy(val)) for step, val in zip(steps, vals)]
        cached_points[draw_idx] = points
        cached_vals[draw_idx] = vals
        draw.line(points, fill=color_map[color], width=4)
        if use_token_markers:
            marker_indices = list(range(0, len(points), 100))
            if len(points) - 1 not in marker_indices:
                marker_indices.append(len(points) - 1)
            marker_r = 4
            for marker_idx in marker_indices:
                px, py = points[marker_idx]
                draw.ellipse(
                    (px - marker_r, py - marker_r, px + marker_r, py + marker_r),
                    fill=color_map[color],
                    outline="white",
                    width=1,
                )
    for idx, ((label, _data, key, color), steps, rows) in enumerate(series_defs):
        vals = cached_vals[idx]
        points = cached_points[idx]
        marker_kind = "square" if use_token_markers and idx == 0 else "circle"
        for px, py in (points[0], points[-1]):
            draw_series_marker(px, py, color_map[color], marker_kind)
        start_text = value_label_text(label, "start", key, vals[0])
        end_text = value_label_text(label, "end", key, vals[-1])
        if use_log_y and idx == 1:
            start_x = points[0][0] + 22
            start_y = points[0][1] - 2
        elif use_token_markers and idx == 1:
            start_x = points[0][0] + 16
            start_y = points[0][1] - 2
        elif use_token_markers and idx == 0:
            start_x = points[0][0] + 16
            start_y = points[0][1] + 26
        else:
            start_x = points[0][0] + 12
            offset = 12 if idx == 0 else -18
            start_y = points[0][1] + offset
        draw_text_with_background(start_x, start_y, start_text, color_map[color], small_font)
        try:
            bbox = draw.textbbox((0, 0), end_text, font=small_font)
            text_w = bbox[2] - bbox[0]
        except Exception:
            text_w = max(220, len(end_text) * 10)
        end_x = max(margin_left + 20, min(points[-1][0] - text_w - 18, width - margin_right - text_w - 8))
        if use_log_y:
            if idx == 1:
                end_x -= 28
            end_y = points[-1][1] + (-26 if idx == 1 else -40)
        elif use_token_markers and idx == 1:
            end_x = max(margin_left + 20, min(points[-1][0] - text_w - 18, width - margin_right - text_w - 8))
            end_y = points[-1][1] - 30
        elif use_token_markers and idx == 0:
            end_x = max(margin_left + 20, min(points[-1][0] - text_w - 68, width - margin_right - text_w - 8))
            end_y = points[-1][1] - 2
        else:
            end_y = points[-1][1] + (-28 if idx == 1 else 14)
        draw_text_with_background(end_x, end_y, end_text, color_map[color], small_font)
        if use_log_y:
            peak_value = max(vals)
            peak_idx = vals.index(peak_value)
            peak_step = steps[peak_idx]
            peak_point = points[peak_idx]
            draw_series_marker(peak_point[0], peak_point[1], color_map[color], "circle")
            peak_text = f"{label} peak: {peak_value:.4e} (step {peak_step})"
            peak_x = min(peak_point[0] + 28, width - margin_right - 320)
            peak_y = peak_point[1] + (18 if idx == 0 else 24)
            draw_text_with_background(peak_x, peak_y, peak_text, color_map[color], small_font)
        ly = legend_y + idx * 24
        draw.line((legend_x, ly + 7, legend_x + 40, ly + 7), fill=color_map[color], width=4)
        draw.text((legend_x + 50, ly - 8), label, fill="black", font=small_font)

    draw.text((width // 2 - 90, height - 60), xlabel, fill="black", font=font)
    y_label = f"{ylabel} (log scale)" if use_log_y else ylabel
    draw.text((22, margin_top - 30), y_label, fill="black", font=font)
    img.save(path, format="TIFF", dpi=(300, 300), compression="tiff_lzw")


def main() -> None:
    output_dir = WORKDIR
    if len(sys.argv) > 1:
        output_dir = Path(sys.argv[1]).resolve()
        output_dir.mkdir(parents=True, exist_ok=True)

    fpft = parse_log_docx(FPFT_LOG)
    peft = parse_log_docx(PEFT_LOG)
    generated = generate_figures(fpft, peft, output_dir)

    print("Generated figure files:")
    for path in generated:
        print(path)


if __name__ == "__main__":
    main()
