# Supplementary material for: Textual overlap rather than domain alignment: A comparative study of fine-tuning strategies for specialised machine translation with large language models
Source: PLoS One. 2026 Jul 20;21(7):e0352256. doi: 10.1371/journal.pone.0352256 (PMC13384323; doi:10.1371/journal.pone.0352256)
Supplement: S3 File — (ZIP) [file pone.0352256.s003.zip › generate_figure_5.py]

from __future__ import annotations

import argparse
import csv
import math
import statistics
from collections import defaultdict
from pathlib import Path

try:
    from PIL import Image, ImageDraw, ImageFont
except ImportError as exc:
    raise SystemExit("Pillow is required to generate Fig 5. Please install Pillow and rerun the script.") from exc


WORKDIR = Path(__file__).resolve().parent
DEFAULT_INPUT = WORKDIR / "item_level_metrics.csv"

MODEL_ORDER = ["Base", "PEFT", "FPFT"]
SET_ORDER = ["A", "B", "C"]
METRICS = ["BLEU", "ROUGE-L F1", "METEOR", "BERTScore F1"]
MODEL_COMPARISONS = [("Base", "PEFT"), ("Base", "FPFT"), ("PEFT", "FPFT")]
PAIR_KEY = "Item_ID"


def parse_args() -> argparse.Namespace:
    parser = argparse.ArgumentParser(description="Generate Fig 5 and Table 3-5 source data.")
    parser.add_argument("--input", type=Path, default=DEFAULT_INPUT, help="Path to item_level_metrics.csv.")
    parser.add_argument("--output-dir", type=Path, default=WORKDIR, help="Folder for generated outputs.")
    return parser.parse_args()


def read_rows(path: Path) -> list[dict]:
    last_error: UnicodeDecodeError | None = None
    for encoding in ("utf-8-sig", "gb18030"):
        try:
            with path.open("r", encoding=encoding, newline="") as f:
                reader = csv.DictReader(f)
                rows = list(reader)
                fieldnames = reader.fieldnames
            break
        except UnicodeDecodeError as exc:
            last_error = exc
    else:
        raise last_error or UnicodeDecodeError("unknown", b"", 0, 1, "Unable to decode input file.")
    required = ["Set", PAIR_KEY, "Model", *METRICS]
    missing = [column for column in required if column not in fieldnames]
    if missing:
        raise ValueError(f"Missing required columns in {path.name}: {missing}")
    for row in rows:
        row["Set"] = row["Set"].strip()
        row[PAIR_KEY] = row[PAIR_KEY].strip()
        row["Model"] = row["Model"].strip()
        for metric in METRICS:
            row[metric] = float(row[metric])
    return rows


def mean(values: list[float]) -> float:
    return statistics.fmean(values)


def sample_sd(values: list[float]) -> float:
    return statistics.stdev(values) if len(values) > 1 else float("nan")


def likelihood_ratio_g2(a_pass: int, a_total: int, b_pass: int, b_total: int) -> float:
    cells = [a_pass, a_total - a_pass, b_pass, b_total - b_pass]
    row_totals = [a_total, b_total]
    col_totals = [a_pass + b_pass, (a_total - a_pass) + (b_total - b_pass)]
    grand = a_total + b_total
    expected = [
        row_totals[0] * col_totals[0] / grand,
        row_totals[0] * col_totals[1] / grand,
        row_totals[1] * col_totals[0] / grand,
        row_totals[1] * col_totals[1] / grand,
    ]
    g2 = 0.0
    for observed, expected_count in zip(cells, expected):
        if observed > 0 and expected_count > 0:
            g2 += 2 * observed * math.log(observed / expected_count)
    return g2


def chi_square_1df_p(g2: float) -> float:
    return math.erfc(math.sqrt(g2 / 2))


def beta_continued_fraction(a: float, b: float, x: float) -> float:
    max_iter = 200
    eps = 3.0e-14
    fpmin = 1.0e-300
    qab = a + b
    qap = a + 1.0
    qam = a - 1.0
    c = 1.0
    d = 1.0 - qab * x / qap
    if abs(d) < fpmin:
        d = fpmin
    d = 1.0 / d
    h = d
    for m in range(1, max_iter + 1):
        m2 = 2 * m
        aa = m * (b - m) * x / ((qam + m2) * (a + m2))
        d = 1.0 + aa * d
        if abs(d) < fpmin:
            d = fpmin
        c = 1.0 + aa / c
        if abs(c) < fpmin:
            c = fpmin
        d = 1.0 / d
        h *= d * c
        aa = -(a + m) * (qab + m) * x / ((a + m2) * (qap + m2))
        d = 1.0 + aa * d
        if abs(d) < fpmin:
            d = fpmin
        c = 1.0 + aa / c
        if abs(c) < fpmin:
            c = fpmin
        d = 1.0 / d
        delta = d * c
        h *= delta
        if abs(delta - 1.0) < eps:
            break
    return h


def regularized_incomplete_beta(a: float, b: float, x: float) -> float:
    if x <= 0.0:
        return 0.0
    if x >= 1.0:
        return 1.0
    log_bt = math.lgamma(a + b) - math.lgamma(a) - math.lgamma(b) + a * math.log(x) + b * math.log1p(-x)
    bt = math.exp(log_bt)
    if x < (a + 1.0) / (a + b + 2.0):
        return bt * beta_continued_fraction(a, b, x) / a
    return 1.0 - bt * beta_continued_fraction(b, a, 1.0 - x) / b


def student_t_cdf(t_value: float, df: int) -> float:
    if df <= 0:
        return float("nan")
    if t_value == 0:
        return 0.5
    x = df / (df + t_value * t_value)
    ib = regularized_incomplete_beta(df / 2.0, 0.5, x)
    if t_value > 0:
        return 1.0 - 0.5 * ib
    return 0.5 * ib


def paired_t_p_value(values_a: list[float], values_b: list[float]) -> tuple[float, float]:
    diffs = [a - b for a, b in zip(values_a, values_b)]
    if len(diffs) < 2:
        return float("nan"), float("nan")
    sd = sample_sd(diffs)
    if sd == 0 or math.isnan(sd):
        return float("nan"), float("nan")
    t_stat = mean(diffs) / (sd / math.sqrt(len(diffs)))
    p_value = 2.0 * (1.0 - student_t_cdf(abs(t_stat), len(diffs) - 1))
    return t_stat, p_value


def significance_label(p_value: float) -> str:
    if math.isnan(p_value):
        return ""
    if p_value < 0.001:
        return "***"
    if p_value < 0.01:
        return "**"
    if p_value < 0.05:
        return "*"
    return "n.s."


def paired_metric_values(rows: list[dict], test_set: str, model_a: str, model_b: str, metric: str) -> tuple[list[float], list[float]]:
    by_model: dict[str, dict[str, float]] = {model_a: {}, model_b: {}}
    for row in rows:
        if row["Set"] == test_set and row["Model"] in by_model:
            by_model[row["Model"]][row[PAIR_KEY]] = row[metric]
    item_ids = sorted(set(by_model[model_a]) & set(by_model[model_b]))
    if not item_ids:
        raise ValueError(f"No paired items found for Set {test_set}, {model_a} vs. {model_b}, {metric}.")
    return [by_model[model_a][item] for item in item_ids], [by_model[model_b][item] for item in item_ids]


def paired_cohen_dz(values_a: list[float], values_b: list[float]) -> float:
    diffs = [a - b for a, b in zip(values_a, values_b)]
    sd = sample_sd(diffs)
    if sd == 0 or math.isnan(sd):
        return float("nan")
    return mean(diffs) / sd


def make_table3(rows: list[dict]) -> list[dict]:
    output = []
    for test_set in SET_ORDER:
        for model in MODEL_ORDER:
            subset = [row for row in rows if row["Set"] == test_set and row["Model"] == model]
            result: dict[str, object] = {"Set": test_set, "Model": model, "Items": len(subset)}
            for metric in METRICS:
                values = [row[metric] for row in subset]
                result[f"Mean {metric}"] = mean(values)
                result[f"SD {metric}"] = sample_sd(values)
            pass_count = sum(1 for row in subset if row["BLEU"] >= 0.4)
            result["BLEU pass count"] = pass_count
            result["BLEU pass rate"] = pass_count / len(subset)
            output.append(result)
    return output


def make_table4(rows: list[dict]) -> list[dict]:
    output = []
    for test_set in SET_ORDER:
        set_rows = [row for row in rows if row["Set"] == test_set]
        totals = {model: sum(1 for row in set_rows if row["Model"] == model) for model in MODEL_ORDER}
        counts = {
            model: sum(1 for row in set_rows if row["Model"] == model and row["BLEU"] >= 0.4)
            for model in MODEL_ORDER
        }
        for model_a, model_b in MODEL_COMPARISONS:
            g2 = likelihood_ratio_g2(counts[model_a], totals[model_a], counts[model_b], totals[model_b])
            p_value = chi_square_1df_p(g2)
            output.append(
                {
                    "Set": test_set,
                    "Comparison": f"{model_a} vs. {model_b}",
                    "Pass counts": f"{counts[model_a]} vs. {counts[model_b]}",
                    "Total items": f"{totals[model_a]} vs. {totals[model_b]}",
                    "Likelihood-ratio G^2": int(g2) if g2 == 0 else g2,
                    "df": 1,
                    "p-value": int(p_value) if p_value == 1 else p_value,
                    "Sig.": significance_label(p_value),
                }
            )
    return output


def make_table5(rows: list[dict]) -> list[dict]:
    output = []
    for test_set in SET_ORDER:
        for metric in METRICS:
            for model_a, model_b in MODEL_COMPARISONS:
                values_a, values_b = paired_metric_values(rows, test_set, model_a, model_b, metric)
                diffs = [a - b for a, b in zip(values_a, values_b)]
                t_stat, p_value = paired_t_p_value(values_a, values_b)
                output.append(
                    {
                        "Set": test_set,
                        "Metric": metric,
                        "Comparison": f"{model_a} vs. {model_b}",
                        "Paired items": len(values_a),
                        "df": len(values_a) - 1,
                        "Mean difference": mean(diffs),
                        "t statistic": t_stat,
                        "p-value": p_value,
                        "Paired Cohen dz": paired_cohen_dz(values_a, values_b),
                        "Sig.": significance_label(p_value),
                    }
                )
    return output


def write_csv(path: Path, rows: list[dict]) -> None:
    with path.open("w", encoding="utf-8-sig", newline="") as f:
        writer = csv.DictWriter(f, fieldnames=list(rows[0].keys()))
        writer.writeheader()
        writer.writerows(rows)


def metric_lookup(table3: list[dict], test_set: str, model: str, metric: str) -> float:
    for row in table3:
        if row["Set"] == test_set and row["Model"] == model:
            return float(row[f"Mean {metric}"])
    raise KeyError((test_set, model, metric))


def text_size(draw: ImageDraw.ImageDraw, text: str, font) -> tuple[int, int]:
    try:
        box = draw.textbbox((0, 0), text, font=font)
        return box[2] - box[0], box[3] - box[1]
    except Exception:
        return len(text) * 8, 12


def draw_centered_text(draw: ImageDraw.ImageDraw, xy: tuple[float, float], text: str, font, fill="black") -> None:
    width, height = text_size(draw, text, font)
    draw.text((xy[0] - width / 2, xy[1] - height / 2), text, fill=fill, font=font)


def make_figure5(table3: list[dict], output_path: Path) -> None:
    # PLOS ONE figure requirements specify a width of 789-2250 px at 300 dpi.
    # The production-ready Fig 5 uses this four-panel layout within that range.
    width, height = 2197, 1617
    img = Image.new("RGB", (width, height), "white")
    draw = ImageDraw.Draw(img)
    try:
        title_font = ImageFont.truetype(r"C:\Windows\Fonts\arial.ttf", 42)
        label_font = ImageFont.truetype(r"C:\Windows\Fonts\arial.ttf", 31)
        small_font = ImageFont.truetype(r"C:\Windows\Fonts\arial.ttf", 25)
        legend_font = ImageFont.truetype(r"C:\Windows\Fonts\arial.ttf", 28)
    except Exception:
        title_font = ImageFont.load_default()
        label_font = title_font
        small_font = title_font
        legend_font = title_font

    colors = {"Base": (76, 120, 168), "PEFT": (245, 133, 24), "FPFT": (84, 162, 75)}
    panel_w, panel_h = 923, 554
    panel_positions = [(154, 197), (1121, 197), (154, 890), (1121, 890)]

    legend_y = 51
    legend_total_w = 593
    legend_x = (width - legend_total_w) / 2
    for idx, model in enumerate(MODEL_ORDER):
        x = legend_x + idx * 198
        draw.rectangle((x, legend_y, x + 51, legend_y + 29), fill=colors[model])
        draw.text((x + 64, legend_y - 1), model, fill="black", font=legend_font)

    for (left, top), metric in zip(panel_positions, METRICS):
        right = left + panel_w
        bottom = top + panel_h
        plot_left = left + 95
        plot_right = right - 44
        plot_top = top + 80
        plot_bottom = bottom - 98
        plot_w = plot_right - plot_left
        plot_h = plot_bottom - plot_top

        draw_centered_text(draw, ((left + right) / 2, top + 26), metric, title_font)
        for tick in range(6):
            value = tick / 5
            y = plot_bottom - value * plot_h
            draw.line((plot_left, y, plot_right, y), fill=(220, 220, 220), width=1)
            draw.text((left + 7, y - 12), f"{value:.1f}", fill="black", font=small_font)
        draw.line((plot_left, plot_top, plot_left, plot_bottom), fill="black", width=3)
        draw.line((plot_left, plot_bottom, plot_right, plot_bottom), fill="black", width=3)

        group_gap = plot_w / len(SET_ORDER)
        bar_w = 51
        for set_idx, test_set in enumerate(SET_ORDER):
            center = plot_left + group_gap * (set_idx + 0.5)
            for model_idx, model in enumerate(MODEL_ORDER):
                value = metric_lookup(table3, test_set, model, metric)
                bar_left = center + (model_idx - 1) * (bar_w + 9) - bar_w / 2
                bar_right = bar_left + bar_w
                bar_top = plot_bottom - value * plot_h
                draw.rectangle((bar_left, bar_top, bar_right, plot_bottom), fill=colors[model])
            draw_centered_text(draw, (center, plot_bottom + 39), f"Set {test_set}", small_font)
        draw.text((plot_left, top + 45), "Mean score", fill="black", font=small_font)

    img.save(output_path, format="TIFF", dpi=(300, 300), compression="tiff_lzw")


def main() -> None:
    args = parse_args()
    input_path = args.input.resolve()
    output_dir = args.output_dir.resolve()
    output_dir.mkdir(parents=True, exist_ok=True)

    rows = read_rows(input_path)
    table3 = make_table3(rows)
    table4 = make_table4(rows)
    table5 = make_table5(rows)

    fig_path = output_dir / "Fig5.tif"
    make_figure5(table3, fig_path)
    write_csv(output_dir / "Table3_metric_summary.csv", table3)
    write_csv(output_dir / "Table4_bleu_pass_likelihood_tests.csv", table4)
    write_csv(output_dir / "Table5_paired_t_tests.csv", table5)

    print(f"Generated {fig_path}")
    print(f"Generated {output_dir / 'Table3_metric_summary.csv'}")
    print(f"Generated {output_dir / 'Table4_bleu_pass_likelihood_tests.csv'}")
    print(f"Generated {output_dir / 'Table5_paired_t_tests.csv'}")


if __name__ == "__main__":
    main()
