# Supplementary material for: Textual overlap rather than domain alignment: A comparative study of fine-tuning strategies for specialised machine translation with large language models
Source: PLoS One. 2026 Jul 20;21(7):e0352256. doi: 10.1371/journal.pone.0352256 (PMC13384323; doi:10.1371/journal.pone.0352256)
Supplement: S3 File — (ZIP) [file pone.0352256.s003.zip › S3_Code_README.txt]

S3 File. Metric, figure, and table-data generation scripts

Contents:
1. calculate_translation_metrics.py
   Python script used to compute item-level BLEU, ROUGE-L F1, METEOR, and BERTScore F1 from model translations and human reference translations. The intermediate source workbooks used during local calculation are not included in this S3 package because their contents are consolidated in item_level_metrics.csv and S2 Dataset.
   Directly running this script requires the nine intermediate source translation workbooks to be supplied with the --input-dir option. These workbooks are not redistributed in the public package because they contain non-English source texts derived in part from third-party officially published materials.

2. item_level_metrics.csv
   Consolidated item-level data for Test Sets A, B, and C across the base, PEFT, and FPFT models. The file contains Item_ID, human reference translation, model translation, BLEU, ROUGE-L F1, METEOR, and BERTScore F1 for each item. Item_ID preserves the paired item relationship across models without redistributing the non-English source texts.

3. generate_figures_1-4.py
   Python script that reads the FPFT/PEFT training logs and generates Figs 1-4 as TIFF files.

4. generate_figure_5.py
   Python script that reads item_level_metrics.csv, computes the Table 3-5 source data, and generates Fig 5 as a TIFF file.

5. fpft_log.docx and peft_log.docx
   Exported Alibaba Cloud Bailian training logs for the FPFT and PEFT conditions.

6. Fig1.tif, Fig2.tif, Fig3.tif, Fig4.tif, Fig5.tif
   TIFF figure files generated from the scripts and source data.

Generated table-data files:
- Table3_metric_summary.csv
- Table4_bleu_pass_likelihood_tests.csv
- Table5_paired_t_tests.csv

Output specification:
- Figure file format: TIFF
- Resolution: 300 dpi
- Color mode: RGB
- Fig 3 uses a logarithmic y-axis for learning-rate visualization.
- Fig 5 summarizes mean BLEU, ROUGE-L F1, METEOR, and BERTScore F1 values across Test Sets A, B, and C.
- Figure titles are omitted from the image files so that captions can be handled separately in the manuscript.

Purpose:
This package is provided so that editors, reviewers, and readers can inspect the code and reproduce the figure files and table source data reported in the manuscript. The item_level_metrics.csv file provides the consolidated model-output and item-level metric data used for Fig 5 and Tables 3-5.

Software requirements:
- Python 3.10 or later
- Pillow
- sacrebleu
- nltk
- bert-score
- torch
- transformers

Metric configuration:
- BLEU: sacrebleu 2.6.0 sentence BLEU, scaled to 0-1.
- ROUGE-L F1: word-level longest-common-subsequence F1.
- METEOR: NLTK 3.9.1 meteor_score on English word-level tokens.
- BERTScore F1: official bert-score 0.3.12 with roberta-large, recommended layer 17, using the PyTorch/Transformers backend.

Metric data:
The item-level metric data are provided in item_level_metrics.csv. This file is the consolidated input used by generate_figure_5.py to reproduce Fig 5 and the Table 3-5 source-data CSV files. The same item-level data are also provided in S2 Dataset.

English-language dataset note:
The public item-level files use Item_ID rather than the original non-English source-text column. Item_ID was assigned within each test set using the Base-model item order and is shared across the corresponding Base, PEFT, and FPFT rows. One non-English term appearing in a model-output cell was rendered in English for publication readability. The metric values and statistical results are unchanged.

Figure and table-data instructions:
To generate Figs 1-4, run:

python generate_figures_1-4.py

The script writes Fig1.tif, Fig2.tif, Fig3.tif, and Fig4.tif to the same folder by default.

To generate Fig 5 and the table-data CSV files, run:

python generate_figure_5.py

The script reads item_level_metrics.csv and writes Fig5.tif, Table3_metric_summary.csv, Table4_bleu_pass_likelihood_tests.csv, and Table5_paired_t_tests.csv to the same folder by default.

To recalculate the item-level metrics from the intermediate source translation workbooks, run:

python calculate_translation_metrics.py --input-dir path_to_source_translation_workbooks

This step requires the nine intermediate source translation workbooks, which are not included in the public S3 package. It is therefore provided for methodological transparency rather than as the primary public reproduction path.

Optional output folder:
When running the scripts from a command-line terminal, users may specify a separate output folder to avoid overwriting the submitted files. If no output folder is specified, the scripts write the regenerated files to the same folder as the scripts. For example:

python generate_figures_1-4.py generated_outputs
python generate_figure_5.py --output-dir generated_outputs
