# Supplementary material for: Textual overlap rather than domain alignment: A comparative study of fine-tuning strategies for specialised machine translation with large language models
Source: PLoS One. 2026 Jul 20;21(7):e0352256. doi: 10.1371/journal.pone.0352256 (PMC13384323; doi:10.1371/journal.pone.0352256)
Supplement: S3 File — (ZIP) [file pone.0352256.s003.zip › Table3_metric_summary.csv]

Set	Model	Items	Mean BLEU	SD BLEU	Mean ROUGE-L F1	SD ROUGE-L F1	Mean METEOR	SD METEOR	Mean BERTScore F1	SD BERTScore F1	BLEU pass count	BLEU pass rate
A	Base	50	0.181674	0.18083255622767913	0.450456	0.1919490995029672	0.519332	0.20509515903897999	0.937066	0.024132555790458483	6	0.12
A	PEFT	50	0.18892199999999998	0.1322912468605477	0.473628	0.16965027296873808	0.516854	0.18804402025882674	0.932982	0.02043519063592339	2	0.04
A	FPFT	50	0.19442	0.15455502421533918	0.485396	0.20278288979062492	0.521894	0.20686392985116905	0.9323940000000001	0.021743715113539713	6	0.12
B	Base	50	0.18343600000000002	0.16032126389578788	0.61237	0.19975996641888352	0.654324	0.2113798356571624	0.9354640000000001	0.03146935509672992	6	0.12
B	PEFT	50	0.797694	0.3088602169861549	0.9124099999999999	0.17126277726800712	0.919068	0.17133580399499765	0.98289	0.03303111242079355	42	0.84
B	FPFT	50	0.968724	0.11964376641019091	0.989372	0.0649703450091828	0.991956	0.038736404645991075	0.9980119999999999	0.008911438189890833	49	0.98
C	Base	50	0.173368	0.15709362013052688	0.439686	0.2188033027863247	0.450426	0.24474470898368816	0.930188	0.02969195342107325	6	0.12
C	PEFT	50	0.15546	0.14047877899148603	0.406854	0.19100701793923913	0.41174999999999995	0.22324850274882435	0.9282720000000001	0.024961595317934435	4	0.08
C	FPFT	50	0.166084	0.15502743978313738	0.412228	0.19887248302900642	0.438902	0.23069738592682273	0.923892	0.026407519337321723	4	0.08
