# Supplementary material for: Textual overlap rather than domain alignment: A comparative study of fine-tuning strategies for specialised machine translation with large language models
Source: PLoS One. 2026 Jul 20;21(7):e0352256. doi: 10.1371/journal.pone.0352256 (PMC13384323; doi:10.1371/journal.pone.0352256)
Supplement: S3 File — (ZIP) [file pone.0352256.s003.zip › Table4_bleu_pass_likelihood_tests.csv]

Set	Comparison	Pass counts	Total items	Likelihood-ratio G^2	df	p-value	Sig.
A	Base vs. PEFT	6 vs. 2	50 vs. 50	2.2669604530292227	1	0.13215887697485848	n.s.
A	Base vs. FPFT	6 vs. 6	50 vs. 50	0	1	1	n.s.
A	PEFT vs. FPFT	2 vs. 6	50 vs. 50	2.2669604530292222	1	0.13215887697485848	n.s.
B	Base vs. PEFT	6 vs. 42	50 vs. 50	57.80990635058704	1	2.8871206340231807e-14	***
B	Base vs. FPFT	6 vs. 49	50 vs. 50	91.13135228747353	1	1.34444492122303e-21	***
B	PEFT vs. FPFT	42 vs. 49	50 vs. 50	6.736665351392124	1	0.009445101494594984	**
C	Base vs. PEFT	6 vs. 4	50 vs. 50	0.44715837415993365	1	0.503687495272308	n.s.
C	Base vs. FPFT	6 vs. 4	50 vs. 50	0.44715837415993365	1	0.503687495272308	n.s.
C	PEFT vs. FPFT	4 vs. 4	50 vs. 50	0	1	1	n.s.
