# Supplementary material for: Textual overlap rather than domain alignment: A comparative study of fine-tuning strategies for specialised machine translation with large language models
Source: PLoS One. 2026 Jul 20;21(7):e0352256. doi: 10.1371/journal.pone.0352256 (PMC13384323; doi:10.1371/journal.pone.0352256)
Supplement: S3 File — (ZIP) [file pone.0352256.s003.zip › Table5_paired_t_tests.csv]

Set	Metric	Comparison	Paired items	df	Mean difference	t statistic	p-value	Paired Cohen dz	Sig.
A	BLEU	Base vs. PEFT	50	49	-0.007248000000000001	-0.336430180772763	0.7379830735503652	-0.04757841244404735	n.s.
A	BLEU	Base vs. FPFT	50	49	-0.012746000000000002	-0.42184117386947745	0.6749860019235376	-0.05965735092536018	n.s.
A	BLEU	PEFT vs. FPFT	50	49	-0.0054979999999999985	-0.29496305712199083	0.7692682721296489	-0.04171407557809494	n.s.
A	ROUGE-L F1	Base vs. PEFT	50	49	-0.023171999999999998	-1.090313747255077	0.2809077932797486	-0.1541936488609961	n.s.
A	ROUGE-L F1	Base vs. FPFT	50	49	-0.03493999999999999	-1.2020117556870835	0.2351359976801839	-0.1699901327024569	n.s.
A	ROUGE-L F1	PEFT vs. FPFT	50	49	-0.011767999999999999	-0.5305749490995464	0.5981099195801654	-0.0750346288871993	n.s.
A	METEOR	Base vs. PEFT	50	49	0.002478000000000002	0.10347176320300804	0.9180108973283145	0.014633117084435134	n.s.
A	METEOR	Base vs. FPFT	50	49	-0.002562000000000002	-0.09038848750447427	0.9283469843891918	-0.012782862491121854	n.s.
A	METEOR	PEFT vs. FPFT	50	49	-0.005040000000000006	-0.18715881823492492	0.8523089273632996	-0.026468253906555175	n.s.
A	BERTScore F1	Base vs. PEFT	50	49	0.004084000000000005	1.3192313324066083	0.19322346521936495	0.18656748421969543	n.s.
A	BERTScore F1	Base vs. FPFT	50	49	0.004672000000000001	1.2461659035799644	0.21862862899689395	0.1762344721809708	n.s.
A	BERTScore F1	PEFT vs. FPFT	50	49	0.0005879999999999952	0.2273165097817623	0.8211234286263001	0.03214740910846846	n.s.
B	BLEU	Base vs. PEFT	50	49	-0.614258	-12.276065589700595	2.220446049250313e-16	-1.7360978449536246	***
B	BLEU	Base vs. FPFT	50	49	-0.785288	-25.523490997222392	0.0	-3.60956671273795	***
B	BLEU	PEFT vs. FPFT	50	49	-0.17103000000000002	-4.127910567948977	0.00014176312847347106	-0.5837747109456668	***
B	ROUGE-L F1	Base vs. PEFT	50	49	-0.30004000000000003	-9.220443370037533	2.774003249328416e-12	-1.3039676065000163	***
B	ROUGE-L F1	Base vs. FPFT	50	49	-0.377002	-12.897489924032957	0.0	-1.8239805171137746	***
B	ROUGE-L F1	PEFT vs. FPFT	50	49	-0.076962	-3.380912533648059	0.0014262058801972621	-0.4781332358282268	**
B	METEOR	Base vs. PEFT	50	49	-0.264744	-8.026979511827157	1.7375101357686162e-10	-1.135186329051693	***
B	METEOR	Base vs. FPFT	50	49	-0.337632	-11.243672461586755	3.552713678800501e-15	-1.590095408605687	***
B	METEOR	PEFT vs. FPFT	50	49	-0.07288800000000001	-3.0985561518533644	0.003217189158200018	-0.43820201337256154	**
B	BERTScore F1	Base vs. PEFT	50	49	-0.047425999999999996	-8.689779356503376	1.7177592681605347e-11	-1.2289203819996821	***
B	BERTScore F1	Base vs. FPFT	50	49	-0.06254799999999999	-13.02894024914706	0.0	-1.8425704003692465	***
B	BERTScore F1	PEFT vs. FPFT	50	49	-0.015121999999999998	-3.3271433130049832	0.001669819418550711	-0.4705291197210599	**
C	BLEU	Base vs. PEFT	50	49	0.017907999999999993	0.7089881931299117	0.48169162465078275	0.10026607182867162	n.s.
C	BLEU	Base vs. FPFT	50	49	0.007283999999999996	0.3486480899132875	0.7288471708143955	0.04930628572508454	n.s.
C	BLEU	PEFT vs. FPFT	50	49	-0.010624	-0.6375545941708798	0.5267317306393549	-0.09016383538297326	n.s.
C	ROUGE-L F1	Base vs. PEFT	50	49	0.032832	1.289730652423781	0.20319847383681933	0.18239545804660115	n.s.
C	ROUGE-L F1	Base vs. FPFT	50	49	0.027458	1.1249536173644636	0.26608911542080493	0.1590924662717498	n.s.
C	ROUGE-L F1	PEFT vs. FPFT	50	49	-0.0053740000000000055	-0.3253120254277592	0.7463299640454255	-0.046006067836299826	n.s.
C	METEOR	Base vs. PEFT	50	49	0.038676	1.4350512482525855	0.15762500740027763	0.20294689379792455	n.s.
C	METEOR	Base vs. FPFT	50	49	0.011523999999999996	0.4620527730962252	0.6460885159229364	0.065344129824478	n.s.
C	METEOR	PEFT vs. FPFT	50	49	-0.027152000000000003	-1.6623986450753054	0.10281779047272455	-0.23509867099361542	n.s.
C	BERTScore F1	Base vs. PEFT	50	49	0.0019160000000000067	0.5591181367810436	0.5786277334407939	0.0790712452004527	n.s.
C	BERTScore F1	Base vs. FPFT	50	49	0.0062960000000000065	1.7412398036004317	0.0879173587227653	0.2462484945595595	n.s.
C	BERTScore F1	PEFT vs. FPFT	50	49	0.004379999999999999	1.6488952460450867	0.10556675837776552	0.23318900198894835	n.s.
